# Supplementary material for: Interaction modulation through arrays of clustered methyl-arginine protein modifications
Source: Life Sci Alliance. 2018 Sep 21;1(5):e201800178. doi: 10.26508/lsa.201800178 (PMC6238616; doi:10.26508/lsa.201800178)
Supplement: Supplementary file 1 [file LSA-2018-00178_TableS1.xlsx]

## Sheet: Table_1
EGID	13mer	Pos	PTM	Residue	Protein_Length	RefSeq
13	SSLLPERFIKGHV	290	MeR	R	399	NP_001077
14	YEDGTIRIWDLKQ	240	MeR	R	434	NP_001078
16	YDRIGGRDAAHLV	198	MeR	R	968	NP_001596
16	RPDNTGRGYVLRR	320	MeR	R	968	NP_001596
16	VKNAQVRGGYVLH	569	MeR	R	968	NP_001596
16	SLVAPDRLRFDFT	633	MeR	R	968	NP_001596
16	VAPDRLRFDFTAK	635	MeR	R	968	NP_001596
16	KAIQGLRAVFDET	683	MeR	R	968	NP_001596
20	TLSGGMKRKLSVA	1159	MeK	K	2466	NP_997698
22	LAMHSWRWAAAAA	10	MeR	R	753	NP_004290
23	EKNRINKAVSEEQ	163	MeK	K	845	NP_001020262
23	EQQPALKGKKGKE	174	MeK	K	845	NP_001020262
23	QPALKGKKGKEEK	176	MeK	K	845	NP_001020262
23	RQVASLKAANAAE	275	MeK	K	845	NP_001020262
23	GNYMTFKKMYQQK	537	MeK	K	845	NP_001020262
25	SPHLWKKSSTLTS	708	MeK	K	1149	NP_009297
26	HFNSNFKGGFNFY	436	MeK	K	770	NP_001259001
27	PQPRGIRGSSAAR	23	MeR	R	1182	NP_009298
27	NAPTPPKRSSSFR	667	MeK	K	1182	NP_009298
27	TDSQGNKFKLLSE	957	MeK	K	1182	NP_009298
27	SQGNKFKLLSEHQ	959	MeK	K	1182	NP_009298
27	SSISPAKMANGTA	1057	MeK	K	1182	NP_009298
27	NGTAGTKVALRKT	1066	MeK	K	1182	NP_009298
29	MEPLSHRGLPRLS	7	MeR	R	859	NP_068781
31	MVFANWRGFSGGM	2084	MeR	R	2383	NP_942131
34	EVDSGRRNTYYAS	353	MeR	R	425	NP_001120800
37	YTLNGSKLWISNG	247	MeK	K	655	NP_000009
37	TAFVVERGFGGIT	286	MeR	R	655	NP_000009
37	SKALVERGGVVTS	644	MeR	R	655	NP_000009
39	AVLSQNRTENAQK	188	MeR	R	397	NP_005882
47	VTIFVRRGGPNYQ	379	MeR	R	1101	NP_001087
47	NYQEGLRVMGEVG	389	MeR	R	1101	NP_001087
47	VAIGGDRYPGSTF	691	MeR	R	1101	NP_001087
47	EFVNKMKKEGKLI	964	MeK	K	1101	NP_001087
47	FVNKMKKEGKLIM	965	MeK	K	1101	NP_001087
47	INNPDMRVQILKD	986	MeR	R	1101	NP_001087
48	NSYGSRRGNDAVM	713	MeR	R	889	NP_002188
48	NDAVMARGTFANI	721	MeR	R	889	NP_002188
50	IVTSYNRNFTGRN	474	MeR	R	780	NP_001089
50	TDGKKFRLEAPDA	523	MeR	R	780	NP_001089
50	HAALEPRHLGGRA	679	MeR	R	780	NP_001089
52	GQSCMKRHGIPMS	66	MeR	R	158	NP_004291
58	MVGMGQKDSYVGD	52	MeK	K	377	NP_001091
58	RGILTLKYPIEHG	70	MeK	K	377	NP_001091
58	NWDDMEKIWHHTF	86	MeK	K	377	NP_001091
58	LTDYLMKILTERG	193	MeK	K	377	NP_001091
58	MKILTERGYSFVT	198	MeR	R	377	NP_001091
58	VRDIKEKLCYVAL	217	MeK	K	377	NP_001091
58	LAPSTMKIKIIAP	328	MeK	K	377	NP_001091
59	MVGMGQKDSYVGD	52	MeK	K	377	NP_001604
59	RGILTLKYPIEHG	70	MeK	K	377	NP_001604
59	NWDDMEKIWHHSF	86	MeK	K	377	NP_001604
59	SFYNELRVAPEEH	97	MeR	R	377	NP_001604
59	LTDYLMKILTERG	193	MeK	K	377	NP_001604
59	MKILTERGYSFVT	198	MeR	R	377	NP_001604
59	VRDIKEKLCYVAL	217	MeK	K	377	NP_001604
59	LAPSTMKIKIIAP	328	MeK	K	377	NP_001604
60	NGSGMCKAGFAGD	18	MeK	K	375	NP_001092
60	MVGMGQKDSYVGD	50	MeK	K	375	NP_001092
60	RGILTLKYPIEHG	68	MeK	K	375	NP_001092
60	NWDDMEKIWHHTF	84	MeK	K	375	NP_001092
60	LTDYLMKILTERG	191	MeK	K	375	NP_001092
60	LAPSTMKIKIIAP	326	MeK	K	375	NP_001092
70	MVGMGQKDSYVGD	52	MeK	K	377	NP_005150
70	RGILTLKYPIEHG	70	MeK	K	377	NP_005150
70	NWDDMEKIWHHTF	86	MeK	K	377	NP_005150
70	LTDYLMKILTERG	193	MeK	K	377	NP_005150
70	MKILTERGYSFVT	198	MeR	R	377	NP_005150
70	VRDIKEKLCYVAL	217	MeK	K	377	NP_005150
70	LAPSTMKIKIIAP	328	MeK	K	377	NP_005150
71	MVGMGQKDSYVGD	50	MeK	K	375	NP_001605
71	RGILTLKYPIEHG	68	MeK	K	375	NP_001605
71	LTDYLMKILTERG	191	MeK	K	375	NP_001605
71	LAPSTMKIKIIAP	326	MeK	K	375	NP_001605
72	MVGMGQKDSYVGD	51	MeK	K	376	NP_001606
72	RGILTLKYPIEHG	69	MeK	K	376	NP_001606
72	NWDDMEKIWHHSF	85	MeK	K	376	NP_001606
72	SFYNELRVAPEEH	96	MeR	R	376	NP_001606
72	LTDYLMKILTERG	192	MeK	K	376	NP_001606
72	MKILTERGYSFVT	197	MeR	R	376	NP_001606
72	VRDIKEKLCYVAL	216	MeK	K	376	NP_001606
72	LAPSTMKIKIIAP	327	MeK	K	376	NP_001606
81	AETAANRICKVLA	280	MeR	R	911	NP_004915
81	DLLEWIRRTIPWL	310	MeR	R	911	NP_004915
81	IPWLEDRVPQKTI	319	MeR	R	911	NP_004915
81	LAAHQDRVEQIAA	469	MeR	R	911	NP_004915
81	SFNHFDKDHGGAL	779	MeK	K	911	NP_004915
81	YDVENDRQGEAEF	805	MeR	R	911	NP_004915
81	ITAEELRRELPPD	868	MeR	R	911	NP_004915
86	GSPANWKRKEKLP	238	MeK	K	429	NP_004292
87	AETAANRICKVLA	261	MeR	R	914	NP_001123476
87	DLLEWIRRTIPWL	291	MeR	R	914	NP_001123476
88	EVISGERLPKPDR	83	MeR	R	894	NP_001094
88	SGERLPKPDRGKM	86	MeK	K	894	NP_001094
88	AETAANRICKVLA	268	MeR	R	894	NP_001094
89	EVISGERLPRPDK	90	MeR	R	901	NP_001095
89	SGERLPRPDKGKM	93	MeR	R	901	NP_001095
89	AETAANRICKVLA	275	MeR	R	901	NP_001095
95	HEAVFLRGVDIYT	386	MeR	R	408	NP_000657
103	%%%MNPRQGYSLS	4	MeR	R	1226	NP_001102
103	YEHRQLRYQQPGP	26	MeR	R	1226	NP_001102
103	KQIEFLKGQLPEA	48	MeK	K	1226	NP_001102
103	GRQVDIRGVPRGV	91	MeR	R	1226	NP_001102
103	FQHPSPRGRSLPQ	114	MeR	R	1226	NP_001102
103	AFEDGLRHPFIVN	1096	MeR	R	1226	NP_001102
104	RASRLCKHALYCR	669	MeK	K	741	NP_056648
118	KERYFDRVDENNP	27	MeR	R	768	NP_054908
118	CGVVMDRSLVQGE	562	MeR	R	768	NP_054908
120	KERYFDRINENDP	27	MeR	R	706	NP_058432
120	HVLDFQKYKAFTY	340	MeK	K	706	NP_058432
120	RTGYAYRHPLIRE	390	MeR	R	706	NP_058432
127	GKISNLKSPASDQ	120	MeK	K	380	NP_000661
134	RKQLNKKVSASSG	214	MeK	K	326	NP_000665
134	SSGDPQKYYGKEL	224	MeK	K	326	NP_000665
142	KVGHSIRHPDVEV	65	MeR	R	1014	NP_001609
142	DGFSELRWDDQQK	78	MeR	R	1014	NP_001609
142	QLGMIDRWYHPGC	156	MeR	R	1014	NP_001609
142	ESAILDRVADGMV	282	MeR	R	1014	NP_001609
142	ALSKKSKGQVKEE	508	MeK	K	1014	NP_001609
142	EDDKENRYWIFRS	582	MeR	R	1014	NP_001609
142	PVQDLIKMIFDVE	674	MeK	K	1014	NP_001609
142	VAYSLLRGGSDDS	779	MeR	R	1014	NP_001609
142	DIKVVDRDSEEAE	806	MeR	R	1014	NP_001609
142	EEAEIIRKYVKNT	815	MeR	R	1014	NP_001609
142	ILSQGLRIAPPEA	878	MeR	R	1014	NP_001609
142	KLKFNFKTSLW%%	1010	MeK	K	1014	NP_001609
143	YLPPTARAHSPAS	1332	MeR	R	1724	NP_006428
143	TDPDPIRGFGSYH	1449	MeR	R	1724	NP_006428
143	SLTANLRLPMASA	1476	MeR	R	1724	NP_006428
147	GCAYTYRPWTRGG	389	MeR	R	520	NP_000670
147	TYRPWTRGGSLER	393	MeR	R	520	NP_000670
147	RGGSLERSQSRKD	399	MeR	R	520	NP_000670
147	LERSQSRKDSLDD	403	MeR	R	520	NP_000670
153	RELVPDRLFVFFN	357	MeR	R	477	NP_000675
156	QKYLEDRGEVTFE	50	MeR	R	689	NP_001610
156	KVPLVQRGSANGL	683	MeR	R	689	NP_001610
160	VFISDIRNCKSKE	21	MeR	R	977	NP_055018
160	RAGSQLRNADVEL	570	MeR	R	977	NP_055018
161	VFISDIRNCKSKE	21	MeR	R	939	NP_036437
161	RSDSQLRNADVEL	569	MeR	R	939	NP_036437
162	DEDPYVRKTAAVC	138	MeR	R	949	NP_001118
163	DEDPYVRKTAAVC	138	MeR	R	951	NP_001025177
163	EDGKMERQVFLAT	848	MeR	R	951	NP_001025177
178	LLTQENRRVTKSD	322	MeR	R	1532	NP_000019
189	FSDKAKKKMYSRK	228	MeK	K	392	NP_000021
191	SDKLPYKVADIGL	8	MeK	K	432	NP_000678
191	EMPGLMRMRERYS	34	MeR	R	432	NP_000678
191	QLLPGIRGISEET	151	MeR	R	432	NP_000678
191	GCAQALRGFGARV	233	MeR	R	432	NP_000678
191	RHFEQMKDDAIVC	291	MeK	K	432	NP_000678
191	FKPDHYRY%%%%%	431	MeR	R	432	NP_000678
197	KQYGFCKATLSEK	231	MeK	K	367	NP_001613
199	LRMMLGKRSAILK	113	MeK	K	147	NP_001614
202	PRELPVKSSSLLP	166	MeK	K	1723	NP_001615
202	FSQPVHKGNTATK	266	MeK	K	1723	NP_001615
202	EQSVLFKSLHTNT	793	MeK	K	1723	NP_001615
202	TSHSSLKSPSHME	917	MeK	K	1723	NP_001615
202	DFMGLFKSSRYDP	988	MeK	K	1723	NP_001615
203	QGEEFERRIGQPT	107	MeR	R	194	NP_000467
205	IELYKSRGVLHQF	188	MeR	R	223	NP_037542
207	KEGWLHKRGEYIK	14	MeK	K	480	NP_005154
213	EVTEFAKTCVADE	75	MeK	K	609	NP_000468
213	YLYEIARRHPYFY	168	MeR	R	609	NP_000468
213	LCVLHEKTPVSDR	490	MeK	K	609	NP_000468
213	ALVELVKHKPKAT	558	MeK	K	609	NP_000468
216	KAVKAARQAFQIG	68	MeR	R	501	NP_000680
216	TMDASERGRLLYK	85	MeR	R	501	NP_000680
217	MVLKCLRYYAGWA	147	MeR	R	517	NP_000681
219	HVAEGDRADVDRA	73	MeR	R	517	NP_000683
223	SQPLNYRGGARVE	39	MeR	R	518	NP_000687
224	QQLEALRRMVQER	31	MeR	R	508	NP_001026976
224	QRPCLLKSLKREG	428	MeK	K	508	NP_001026976
226	ENTEENRRFYRQL	56	MeR	R	364	NP_000025
226	LLTADDRVNPCIG	69	MeR	R	364	NP_000025
226	PFPQVIKSKGGVV	99	MeK	K	364	NP_000025
226	PQVIKSKGGVVGI	101	MeK	K	364	NP_000025
226	LDGLSERCAQYKK	134	MeR	R	364	NP_000025
226	VLAAVYKALSDHH	215	MeK	K	364	NP_000025
226	NKCPLLKPWALTF	294	MeK	K	364	NP_000025
226	LQASALKAWGGKK	312	MeK	K	364	NP_000025
226	GKKENLKAAQEEY	322	MeK	K	364	NP_000025
229	VLAAVYKALNDHH	215	MeK	K	364	NP_000026
230	VLAAVYKALSDHH	215	MeK	K	364	NP_005156
231	PLGSPDRPWAKPE	218	MeR	R	316	NP_001619
231	PDRPWAKPEDPSL	222	MeK	K	316	NP_001619
231	SLLEDPRIKAIAA	233	MeR	R	316	NP_001619
242	PPVRRHRNPNRPE	170	MeR	R	701	NP_001130
271	%%%%%MRNRGQGL	2	MeR	R	879	NP_004028
271	%%%MRNRGQGLFR	4	MeR	R	879	NP_004028
271	TAAPEARGGLGAP	87	MeR	R	879	NP_004028
271	PPLQSARSLPGPA	99	MeR	R	879	NP_004028
271	TNVPDIRVGYRYE	839	MeR	R	879	NP_004028
272	AEKVFAKVLREED	36	MeK	K	776	NP_000471
274	RLQKDLRTYLASV	66	MeR	R	593	NP_647593
287	VKLLLDRGGQIDA	288	MeR	R	3957	NP_001139
287	GRSDSLRSFSSDR	900	MeR	R	3957	NP_001139
288	RSFSSDRSYTLNR	921	MeR	R	4377	NP_066267
291	SAEKQYKGIIDCV	52	MeK	K	298	NP_001142
291	LDFARTRLAADVG	140	MeR	R	298	NP_001142
291	LAADVGKGAAQRE	147	MeK	K	298	NP_001142
291	GAKAFFKGAWSNV	272	MeK	K	298	NP_001142
292	AAVSFAKDFLAGG	10	MeK	K	298	NP_001143
292	QVQHASKQITADK	43	MeK	K	298	NP_001143
292	TADKQYKGIIDCV	52	MeK	K	298	NP_001143
292	LDFARTRLAADVG	140	MeR	R	298	NP_001143
292	LAADVGKAGAERE	147	MeK	K	298	NP_001143
292	GAEREFRGLGDCL	155	MeR	R	298	NP_001143
292	CLVKIYKSDGIKG	166	MeK	K	298	NP_001143
292	GGKAFFKGAWSNV	272	MeK	K	298	NP_001143
293	QAISFAKDFLAGG	10	MeK	K	298	NP_001627
293	KQIAADKQYKGIV	49	MeK	K	298	NP_001627
293	AADKQYKGIVDCI	52	MeK	K	298	NP_001627
293	LDFARTRLAADVG	140	MeR	R	298	NP_001627
293	LAADVGKSGTERE	147	MeK	K	298	NP_001627
293	GTEREFRGLGDCL	155	MeR	R	298	NP_001627
293	GGKAFFKGAWSNV	272	MeK	K	298	NP_001627
301	VKCATSKPAFFAE	274	MeK	K	346	NP_000691
301	PAFFAEKLHQAMK	281	MeK	K	346	NP_000691
302	TSGDFRKLMVALA	187	MeK	K	357	NP_001002858
302	SVPHLQKVFDRYK	245	MeK	K	357	NP_001002858
302	FKRKYGKSLYYYI	331	MeK	K	357	NP_001002858
306	QLKKSMKGAGTNE	104	MeK	K	323	NP_005130
308	%MAQVLRGTVTDF	6	MeR	R	320	NP_001145
308	FPGFDERADAETL	18	MeR	R	320	NP_001145
309	AQGAKYRGSIHDF	11	MeR	R	673	NP_001146
309	PEYFAERLFKAMK	259	MeR	R	673	NP_001146
311	LSGNFEKTILALM	264	MeK	K	505	NP_665876
311	SLSQGNRDESTNV	346	MeR	R	505	NP_665876
311	VFNEYQRMTGRDI	400	MeR	R	505	NP_665876
311	PAFFAERLNKAMR	439	MeR	R	505	NP_665876
311	TDLLDIRSEYKRM	470	MeR	R	505	NP_665876
312	LSGNFEKTALALL	78	MeK	K	316	NP_004297
324	ADVNSKKTLREVG	543	MeK	K	2825	NP_001120983
324	ECALEVKKESTLK	562	MeK	K	2825	NP_001120983
324	AKLEYKRSSNDSL	940	MeR	R	2825	NP_001120983
324	SDGYGKRGQMKPS	958	MeR	R	2825	NP_001120983
324	APTAEKRESGPKQ	1445	MeR	R	2825	NP_001120983
324	NMPSISRGRTMIH	2208	MeR	R	2825	NP_001120983
327	MLGQEDRRVPFKQ	676	MeR	R	732	NP_001631
327	DRRVPFKQGMEYY	681	MeK	K	732	NP_001631
328	%MPKRGKKGAVAE	6	MeK	K	318	NP_542380
328	EDGDELRTEPEAK	18	MeR	R	318	NP_542380
328	KTSPSGKPATLKI	58	MeK	K	318	NP_542380
328	GKPATLKICSWNV	63	MeK	K	318	NP_542380
328	WNVDGLRAWIKKK	73	MeR	R	318	NP_542380
328	GVGLLSRQCPLKV	136	MeR	R	318	NP_542380
331	DHFALDRPSETHA	131	MeR	R	497	NP_001158
331	DAVSSDRNFPNST	248	MeR	R	497	NP_001158
334	EAMLNDRRRMALE	467	MeR	R	763	NP_001633
338	AYLMLMRSPSQAD	567	MeR	R	4563	NP_000375
350	KVSFFCKNKEKKC	301	MeK	K	345	NP_000033
351	EAMLNDRRRLALE	468	MeR	R	770	NP_000475
353	KATHGGRIDYIAG	57	MeR	R	180	NP_000476
357	PREGRGRAGTLPR	1011	MeR	R	1616	NP_001640
361	TDDLILKPGVVHV	295	MeK	K	323	NP_001641
367	MTLGARKLKKLGN	631	MeK	K	920	NP_000035
367	FTNVNSRMLYFAP	761	MeR	R	920	NP_000035
372	EDLETLRLFSRVI	84	MeR	R	511	NP_001646
375	LAEDELRDAVLLV	117	MeR	R	181	NP_001649
377	LAEDELRDAVLLV	117	MeR	R	181	NP_001650
381	LQEDELRDAVLLV	117	MeR	R	180	NP_001653
387	ILVGNKKDLRNDE	119	MeK	K	193	NP_001655
387	RNDEHTRRELAKM	128	MeR	R	193	NP_001655
389	ILVGNKKDLRQDE	119	MeK	K	193	NP_786886
392	KYDDFLKSTQKSP	218	MeK	K	439	NP_004299
395	RLASSSRGPPPRA	84	MeR	R	974	NP_038286
395	YEVPLGRGGLKKS	128	MeR	R	974	NP_038286
396	ESLRKYKEALLGR	52	MeK	K	204	NP_004300
405	SHMKSLRGTGNTS	143	MeR	R	789	NP_001659
410	ETMRMSRGGCSGL	207	MeR	R	423	NP_001078897
421	EVPGADRYQEAEP	591	MeR	R	962	NP_001661
429	NGAANKKMSKVET	153	MeK	K	236	NP_004307
435	IGATAGKLHTGRS	106	MeK	K	464	NP_000039
440	GVRPLFKAMTEDG	147	MeK	K	561	NP_597680
440	DVLRADRTTAAHG	407	MeR	R	561	NP_597680
440	AHGLELRVPFLDH	417	MeR	R	561	NP_597680
440	IEKHLLRETFEDS	449	MeR	R	561	NP_597680
440	EILWRPKEAFSDG	467	MeK	K	561	NP_597680
440	KEGYYYRQVFERH	519	MeR	R	561	NP_597680
440	YRQVFERHYPGRA	524	MeR	R	561	NP_597680
440	RTLTHYKSAVKA%	556	MeK	K	561	NP_597680
445	CILVWLKEQGYDV	25	MeK	K	412	NP_446464
445	MPEFYNRFKGRND	153	MeR	R	412	NP_446464
445	YNRFKGRNDLMEY	157	MeR	R	412	NP_446464
445	IDIVENRFIGMKS	272	MeR	R	412	NP_446464
466	VKCLENRVAVLEN	244	MeR	R	271	NP_005162
467	FVKEELRFAIQNK	46	MeR	R	181	NP_001665
471	GTAKALRDAGLAV	42	MeR	R	592	NP_004035
471	HAGILARNIPEDN	79	MeR	R	592	NP_004035
471	ISAAYARARGADR	305	MeR	R	592	NP_004035
472	FENAYLKAQEGMR	1126	MeK	K	3056	NP_000042
472	NLLQLSKMAINHT	1656	MeK	K	3056	NP_000042
472	QWKTQRKGINIPA	2643	MeK	K	3056	NP_000042
473	MRTRRSRGSMSTL	578	MeR	R	1566	NP_036234
473	LAGPQLRPEMSYP	1387	MeR	R	1566	NP_036234
473	EMSYPDRLAAERI	1395	MeR	R	1566	NP_036234
473	DRLAAERIHAERM	1400	MeR	R	1566	NP_036234
473	ERIHAERMASLTS	1405	MeR	R	1566	NP_036234
473	TSDPLARLQMFNV	1416	MeR	R	1566	NP_036234
476	YGTDLSRGLTSAR	61	MeR	R	1023	NP_000692
476	EVKGGDRIPADLR	198	MeR	R	1023	NP_000692
476	RIPADLRIISANG	204	MeR	R	1023	NP_000692
476	VVYTGDRTVMGRI	264	MeR	R	1023	NP_000692
476	YQLSIHKNPNTSE	494	MeK	K	1023	NP_000692
476	PERILDRCSSILL	517	MeR	R	1023	NP_000692
477	DKLVNERLISMAY	845	MeR	R	1020	NP_000693
480	ESEPQSRSPDFTH	235	MeR	R	1029	NP_653300
481	YKDSAQRDDMIFE	118	MeR	R	303	NP_001668
488	KVPADIRLTSIKS	164	MeR	R	1042	NP_733765
488	PEGVIDRCTHIRV	523	MeR	R	1042	NP_733765
488	KIMSVIREWGSGS	549	MeR	R	1042	NP_733765
491	FLKEAGRLTQKEE	1097	MeR	R	1243	NP_001001331
492	YTFNSVRKSMSTV	580	MeR	R	1220	NP_001001344
493	YTFNSVRKSMSTV	572	MeR	R	1205	NP_001675
495	KMSKKKKAGGGGG	31	MeK	K	1035	NP_000695
498	ARVHGLRNVQAEE	88	MeR	R	553	NP_004037
498	SLVPIGRGQRELI	204	MeR	R	553	NP_004037
498	PIGRGQRELIIGD	207	MeR	R	553	NP_004037
498	ELIIGDRQTGKTS	214	MeR	R	553	NP_004037
506	LGESTVRTIAMDG	109	MeR	R	529	NP_001677
506	GEPIDERGPIKTK	155	MeR	R	529	NP_001677
506	KILQDYKSLQDII	432	MeK	K	529	NP_001677
509	TLKDITRRLKSIK	33	MeR	R	298	NP_001001973
509	IGVSSDRGLCGAI	100	MeR	R	298	NP_001001973
523	ISQSLSKYSNSDV	265	MeK	K	617	NP_001681
523	LREISGRLAEMPA	364	MeR	R	617	NP_001681
523	PAYLGARLASFYE	381	MeR	R	617	NP_001681
523	GYTPYDRFCPFYK	530	MeR	R	617	NP_001681
526	%%%MALRAMRGIV	4	MeR	R	511	NP_001684
526	MALRAMRGIVNGA	7	MeR	R	511	NP_001684
526	NYLSQPRLTYKTV	44	MeR	R	511	NP_001684
526	DHVKFPRYAEIVH	67	MeR	R	511	NP_001684
526	GMNSIARGQKIPI	185	MeR	R	511	NP_001684
526	FLQKFERNFIAQG	460	MeR	R	511	NP_001684
526	LSEFYPRDSAKH%	506	MeR	R	511	NP_001684
537	KFILANRLYPVSA	330	MeR	R	470	NP_001174
539	PFAKLVRPPVQVY	29	MeR	R	213	NP_001688
539	VEKELLRVAQILK	64	MeR	R	213	NP_001688
545	WPVVMSRFLSQLD	177	MeR	R	2644	NP_001175
545	LFCRNLKATSQHE	746	MeK	K	2644	NP_001175
545	CSSSQLKASVCKP	759	MeK	K	2644	NP_001175
546	SYVKFLKQATDNS	375	MeK	K	2492	NP_000480
546	PEEGKKRTGKQNE	1302	MeR	R	2492	NP_000480
546	VWNSRSRGGGEGN	1963	MeR	R	2492	NP_000480
546	QPPPLQRAPPPMR	2474	MeR	R	2492	NP_000480
546	RAPPPMRSKNPGP	2480	MeR	R	2492	NP_000480
547	VFRSDSRGGSEAV	548	MeR	R	1690	NP_004312
547	PVPLVHRVAIVSE	869	MeR	R	1690	NP_004312
547	MSVTLLRDPSMSP	1490	MeR	R	1690	NP_004312
558	IESLADRVYTSKS	724	MeR	R	894	NP_068713
567	SDLSFSKDWSFYL	78	MeK	K	119	NP_004039
572	EEPSPFRGRSRSA	94	MeR	R	168	NP_004313
572	PSPFRGRSRSAPP	96	MeR	R	168	NP_004313
572	WDRNLGRGSSAPS	161	MeR	R	168	NP_004313
573	TASGHDRPTRGAA	58	MeR	R	345	NP_004314
573	GHDRPTRGAAAGA	61	MeR	R	345	NP_004314
573	GAAAGARRPRMKK	68	MeR	R	345	NP_004314
576	GGEDAPRARPEGT	1342	MeR	R	1551	NP_001281265
576	RPEGTPRRAAKTV	1350	MeR	R	1551	NP_001281265
576	PEGTPRRAAKTVA	1351	MeR	R	1551	NP_001281265
581	GSGEQPRGGGPTS	9	MeR	R	218	NP_004315
583	SRYWRIKSKNHAM	239	MeK	K	721	NP_114091
586	PNLNMDRMYRSAV	119	MeR	R	386	NP_005495
587	QLEMTQKPHKKPG	44	MeK	K	392	NP_001181
590	ALEFTKKFSEWGN	436	MeK	K	602	NP_000046
590	FEHRSSKLPWPEW	455	MeK	K	602	NP_000046
593	LLNTMDRILYESQ	117	MeR	R	445	NP_000700
595	PSVSYFKCVQKEV	46	MeK	K	295	NP_444284
602	GADSSLKNCHNDT	338	MeK	K	454	NP_005169
605	VGDTSLRIYKWVP	44	MeR	R	231	NP_066273
607	GPGRGERFPNPQG	620	MeR	R	1426	NP_004317
607	TLQYFPRGEVPGR	1254	MeR	R	1426	NP_004317
635	GLDMHTKPWVRAR	340	MeK	K	406	NP_001704
636	LVVLEEKLTLKQQ	45	MeK	K	975	NP_001705
639	PGSQEHRDSYAYL	237	MeR	R	691	NP_878911
641	FSGFTFKKKTSSD	38	MeK	K	1417	NP_000048
641	SGFTFKKKTSSDN	39	MeK	K	1417	NP_000048
641	GKRNFFKAQLYTT	195	MeK	K	1417	NP_000048
644	YLSFHFKSGSLEN	234	MeK	K	296	NP_000703
645	VTDDHIRMHKVLR	134	MeR	R	206	NP_000704
645	LGHFMLRCLTTDE	187	MeR	R	206	NP_000704
648	NGSNEDRGEVADE	114	MeR	R	326	NP_005171
661	STPGGPRPLLTGA	17	MeR	R	398	NP_001713
661	PLLTGARGLIGRR	24	MeR	R	398	NP_001713
661	ARGLIGRRPAPPL	29	MeR	R	398	NP_001713
661	RGLIGRRPAPPLT	30	MeR	R	398	NP_001713
661	RDRDRQREGHGRG	90	MeR	R	398	NP_001713
661	QREGHGRGRGRPE	95	MeR	R	398	NP_001713
661	EGHGRGRGRPEVI	97	MeR	R	398	NP_001713
661	HGRGRGRPEVIQS	99	MeR	R	398	NP_001713
662	ELNTKVKEKFQQL	48	MeK	K	271	NP_053582
662	NTKVKEKFQQLRH	50	MeK	K	271	NP_053582
664	LFKHPKRTATLSM	204	MeR	R	259	NP_004043
667	NTENFLKENGEKL	1300	MeK	K	5171	NP_056363
667	QKSLGAKHSVYDT	4345	MeK	K	5171	NP_056363
669	IAPEVLRGKTILI	179	MeR	R	259	NP_001715
670	KHNLHLRFADEFN	277	MeR	R	291	NP_004323
675	ASHGFGKTSGNSF	268	MeK	K	3418	NP_000050
675	TSGNSFKVNSCKD	275	MeK	K	3418	NP_000050
675	FSKVLFKSNEHSD	2017	MeK	K	3418	NP_000050
675	VFVPPFKTKSHFH	2411	MeK	K	3418	NP_000050
675	VPPFKTKSHFHRV	2413	MeK	K	3418	NP_000050
675	LPRISLKAAVGGQ	2524	MeK	K	3418	NP_000050
675	IQLEIRKAMESAE	2950	MeK	K	3418	NP_000050
677	FCPYGPRCHFIHN	172	MeR	R	338	NP_004917
678	FCPYGPRCHFIHN	211	MeR	R	494	NP_008818
689	PAQADSRGRGRAR	13	MeR	R	206	NP_001032726
689	QADSRGRGRARGG	15	MeR	R	206	NP_001032726
689	DSRGRGRARGGCP	17	MeR	R	206	NP_001032726
689	RGRGRARGGCPGG	19	MeR	R	206	NP_001032726
689	LSQPPPRGGTRGQ	35	MeR	R	206	NP_001032726
689	PPRGGTRGQEPQM	39	MeR	R	206	NP_001032726
689	GQEPQMKETIMNQ	46	MeK	K	206	NP_001032726
689	TIMNQEKLAKLQA	54	MeK	K	206	NP_001032726
689	QVRIGGKGTARRK	67	MeK	K	206	NP_001032726
689	LAEALPKQSVDGK	171	MeK	K	206	NP_001032726
701	SYSVDLRVQLDVF	919	MeR	R	1050	NP_001202
705	%%MPKFKAARGVG	5	MeK	K	437	NP_004044
705	PKFKAARGVGGQE	8	MeR	R	437	NP_004044
705	LAGNAVRAGVREK	30	MeR	R	437	NP_004044
705	GVREKRRGRGTGE	38	MeR	R	437	NP_004044
705	REKRRGRGTGEAE	40	MeR	R	437	NP_004044
705	RVLEVYRGVREVL	186	MeR	R	437	NP_004044
708	TGESEWKDTNYTL	220	MeK	K	282	NP_001203
710	%%%MASRLTLLTL	4	MeR	R	500	NP_000053
713	HGEFGEKGDPGIP	77	MeK	K	253	NP_000482
713	IPGNPGKVGPKGP	88	MeK	K	253	NP_000482
713	PGKVGPKGPMGPK	92	MeK	K	253	NP_000482
731	YILVIDKAKMESL	359	MeK	K	584	NP_000553
738	SATLQDRHERITK	160	MeR	R	782	NP_037397
741	LAQTLGRARKQAV	319	MeR	R	403	NP_055020
752	AYIQKLKSYVDTG	88	MeK	K	1100	NP_005883
753	APRSRDRFTAPSF	122	MeR	R	288	NP_852147
766	RQMGKFRSLLFTS	229	MeR	R	264	NP_005173
770	DGVPHGR%%%%%%	328	MeR	R	328	NP_001208
773	SRSGSPRTGADGE	952	MeR	R	2512	NP_075461
773	GADGEHRRHRAHR	960	MeR	R	2512	NP_075461
780	RSRLRFKEKLGEG	613	MeK	K	919	NP_054700
780	RLRFKEKLGEGQF	615	MeK	K	919	NP_054700
782	ELEGWGRGVYIR%	593	MeR	R	598	NP_000714
788	YQEFGIRGIYKGT	166	MeR	R	301	NP_000378
790	NTGGAPRILALDC	177	MeR	R	2225	NP_004332
790	ALDCGLKYNQIRC	186	MeK	K	2225	NP_004332
790	RCEAYLKAMLSTG	1301	MeK	K	2225	NP_004332
790	TPERPRRGIPGLP	1839	MeR	R	2225	NP_004332
800	EEEKPKRGSIGEN	200	MeR	R	793	NP_149129
800	PGDVSSKRNLWEK	775	MeK	K	793	NP_149129
805	ELGTVMRSLGQNP	38	MeR	R	149	NP_001734
805	DSEEEIREAFRVF	87	MeR	R	149	NP_001734
805	EIREAFRVFDKDG	91	MeR	R	149	NP_001734
805	ISAAELRHVMTNL	107	MeR	R	149	NP_001734
805	MTNLGEKLTDEEV	116	MeK	K	149	NP_001734
810	ELGTVMRSLGQNP	38	MeR	R	149	NP_005176
810	MTRLGEKLSDEEV	116	MeK	K	149	NP_005176
811	QTSQDARFYALSA	73	MeR	R	417	NP_004334
811	CGGGYVKLFPNSL	111	MeK	K	417	NP_004334
811	PEDWDERAKIDDP	222	MeR	R	417	NP_004334
811	KPEDWDKPEHIPD	238	MeK	K	417	NP_004334
811	KQDEEQRLKEEEE	366	MeR	R	417	NP_004334
813	IYEDVERQWKGHD	111	MeR	R	315	NP_001210
813	DKNRDGKMDKEET	248	MeK	K	315	NP_001210
815	LTINPSKRITAAE	258	MeK	K	489	NP_057065
815	KFNARRKLKGAIL	298	MeK	K	489	NP_057065
815	NARRKLKGAILTT	300	MeK	K	489	NP_057065
816	KFNARRKLKGAIL	299	MeK	K	666	NP_001211
816	NARRKLKGAILTT	301	MeK	K	666	NP_001211
817	KFNARRKLKGAIL	299	MeK	K	499	NP_001212
817	NARRKLKGAILTT	301	MeK	K	499	NP_001212
818	KFNARRKLKGAIL	299	MeK	K	556	NP_751911
818	NARRKLKGAILTT	301	MeK	K	556	NP_751911
819	TADSVQRGSRHGL	146	MeR	R	296	NP_001736
821	FADSFDRGTLSGW	77	MeR	R	592	NP_001737
821	GLVLMSRAKHHAI	125	MeR	R	592	NP_001737
821	IEDPEDRKPEDWD	282	MeR	R	592	NP_001737
823	EWYELRKAPSDLY	229	MeK	K	714	NP_005177
826	LVNSFLKGGGGGG	9	MeK	K	268	NP_001740
826	NESEEVRQFRRLF	99	MeR	R	268	NP_001740
829	MADFDDRVSDEEK	7	MeR	R	286	NP_006126
829	MSDTTFKALRRQL	256	MeK	K	286	NP_006126
830	MSDTTFKALRRQL	256	MeK	K	286	NP_006127
831	KGSDEKKAASLGS	48	MeK	K	750	NP_001035905
831	SSGATSKSSSMNP	80	MeK	K	750	NP_001035905
831	ESTEVLKAQSAGT	303	MeK	K	750	NP_001035905
832	CALDLMRRLPPQQ	14	MeR	R	272	NP_004921
832	DIVNGLRSVQTFA	244	MeR	R	272	NP_004921
832	DLVEALKRKQQC%	267	MeK	K	272	NP_004921
832	VEALKRKQQC%%%	269	MeK	K	272	NP_004921
835	ELMAADRGRRILG	22	MeR	R	452	NP_116764
835	AFCEALRETKQGH	107	MeR	R	452	NP_116764
837	KKYYDAKTEDKVR	49	MeK	K	377	NP_001216
837	DAKTEDKVRVMAD	53	MeK	K	377	NP_001216
839	SASGLRRGHPAGG	9	MeR	R	293	NP_001217
840	VPSLFSKKKKNVT	71	MeK	K	336	NP_203124
843	%%%%%MKSQGQHW	2	MeK	K	522	NP_116759
847	VITVGPRGPLLVQ	47	MeR	R	527	NP_001743
860	IPHPSMRVGVPPQ	258	MeR	R	521	NP_001019801
860	VPPQNPRPSLNSA	267	MeR	R	521	NP_001019801
860	SSLTESRFSNPRM	386	MeR	R	521	NP_001019801
861	ELEQLRRTAMRVS	233	MeR	R	480	NP_001745
861	LRRTAMRVSPHHP	237	MeR	R	480	NP_001745
861	APTPNPRASLNHS	250	MeR	R	480	NP_001745
861	PSISDPRMHYPGA	346	MeR	R	480	NP_001745
863	APRGPRKGGPAPV	47	MeK	K	653	NP_005178
864	PSTPSPRGSLSTT	230	MeR	R	429	NP_001026850
864	PTLTESRFPDPRM	276	MeR	R	429	NP_001026850
864	SRFPDPRMHYPGA	281	MeR	R	429	NP_001026850
864	GMPATSRFHHTYL	316	MeR	R	429	NP_001026850
865	ENEEFFRKLSREC	19	MeR	R	187	NP_074036
868	ANSMNGRNPGGRG	8	MeR	R	982	NP_733762
868	GRNPGGRGGNPRK	13	MeR	R	982	NP_733762
868	GRGGNPRKGRILG	18	MeR	R	982	NP_733762
871	EMPLAHKLSSLII	263	MeK	K	418	NP_001226
873	TARDVTRGQAAVQ	42	MeR	R	277	NP_001748
875	LGAEIVRTPTNAR	190	MeR	R	551	NP_000062
875	EAFTFARMLIAQE	336	MeR	R	551	NP_000062
875	TKFLSDRWMLQKG	389	MeR	R	551	NP_000062
885	AGSGLQRAEEAPR	35	MeR	R	115	NP_000720
904	NAFISQKQNSKSV	376	MeK	K	726	NP_001231
904	SAKVSLKEYRAKH	390	MeK	K	726	NP_001231
908	%%MAAVKTLNPKA	5	MeK	K	531	NP_001753
908	GLQDVLRTNLGPK	35	MeR	R	531	NP_001753
908	EGIVALRRAKRRN	314	MeR	R	531	NP_001753
908	AVRDGLRAVKNAI	396	MeR	R	531	NP_001753
924	LCSWRDKNSAACV	214	MeK	K	240	NP_006128
928	EVQEFYKDTYNKL	126	MeK	K	228	NP_001760
955	LTHETFKALKPGL	136	MeK	K	484	NP_001238
971	ADRQKTKETLQSE	196	MeK	K	359	NP_001773
972	LENLRMKLPKPPK	96	MeK	K	296	NP_001020330
972	LRMKLPKPPKPVS	99	MeK	K	296	NP_001020330
984	GPGFSLKF%%%%%	781	MeK	K	782	NP_277021
987	KFDHADRTFSSIS	2338	MeR	R	2863	NP_006717
988	LANTQGKKAKRKA	165	MeK	K	802	NP_001244
988	DLDGELRSEKEGR	252	MeR	R	802	NP_001244
991	RWQRKAKEAAGPA	33	MeK	K	499	NP_001246
991	IPSLPDRILDAPE	174	MeR	R	499	NP_001246
993	VLKRPERSQEESP	278	MeR	R	524	NP_001780
993	PPGSTKRRKSMSG	290	MeR	R	524	NP_001780
997	EYTDIIRKQVLGT	166	MeR	R	236	NP_004350
1002	GEVPENRVETVVA	405	MeR	R	916	NP_001785
1004	SGFPAKKRALELS	35	MeK	K	790	NP_004923
1010	VALRRQKKKDTLM	641	MeK	K	794	NP_004052
1010	ALRRQKKKDTLMT	642	MeK	K	794	NP_004052
1012	KVVDSDRPERSKF	167	MeR	R	713	NP_001248
1012	DSDRPERSKFRLT	170	MeR	R	713	NP_001248
1017	KPVPHLRL%%%%%	297	MeR	R	298	NP_001789
1019	HVDQDLRTYLDKA	101	MeR	R	303	NP_000066
1020	TYGTVFKAKNRET	20	MeK	K	292	NP_004926
1020	GTVFKAKNRETHE	22	MeK	K	292	NP_004926
1021	%%%%MEKDGLCRA	3	MeK	K	326	NP_001250
1025	EVSKYEKLAKIGQ	21	MeK	K	372	NP_001252
1025	TFGEVFKARHRKT	35	MeK	K	372	NP_001252
1025	NLIEICRTKASPY	86	MeR	R	372	NP_001252
1025	FTLSEIKRVMQML	127	MeK	K	372	NP_001252
1025	NQTEFERVF%%%%	370	MeR	R	372	NP_001252
1026	FYHSKRRLIFSKR	156	MeR	R	164	NP_510867
1027	GSPSLERMDARQA	15	MeR	R	198	NP_004055
1027	CAGIRKRPATDDS	154	MeR	R	198	NP_004055
1029	TLVVLHRAGARLD	99	MeR	R	156	NP_000068
1029	DVARYLRAAAGGT	131	MeR	R	156	NP_000068
1029	AAAGGTRGSNHAR	138	MeR	R	156	NP_000068
1030	TLVVLHRAGARLD	101	MeR	R	138	NP_004927
1047	NQVPGDRGLVLKS	109	MeR	R	610	NP_004353
1051	%%%%MQRLVAWDP	3	MeR	R	345	NP_005185
1054	KSSPMDRNSDEYR	60	MeR	R	150	NP_001797
1058	SSHQHSRRRQGWL	42	MeR	R	140	NP_001800
1060	EKPSRSKRTIKQK	414	MeK	K	943	NP_001803
1069	%MASNFKKANMAS	6	MeK	K	172	NP_004335
1069	MASNFKKANMASS	7	MeK	K	172	NP_004335
1070	SLRNLRRVARELG	125	MeR	R	167	NP_004356
1072	KVFNDMKVRKSST	19	MeK	K	166	NP_005498
1072	ETKESKKEDLVFI	96	MeK	K	166	NP_005498
1073	KVFNDMKVRKSST	19	MeK	K	166	NP_068733
1073	ETKESKKEDLVFI	96	MeK	K	166	NP_068733
1088	YTLQVIKLNLMSE	126	MeK	K	349	NP_001807
1104	PELFANRGGRQGL	245	MeR	R	452	NP_001041659
1105	IPRENIKGFSDAE	1124	MeK	K	1710	NP_001261
1105	FTEFDARKLHKLY	1491	MeR	R	1710	NP_001261
1106	FTEFDARKLHKLY	1546	MeR	R	1828	NP_001262
1106	HFSNADRGDWQRE	1637	MeR	R	1828	NP_001262
1106	RHMDAHRSGSYRP	1685	MeR	R	1828	NP_001262
1107	RKRGPKKQKENKP	115	MeK	K	2059	NP_001005271
1107	RGPKKQKENKPGK	117	MeK	K	2059	NP_001005271
1107	KENKPGKPRKRKK	123	MeK	K	2059	NP_001005271
1107	YWEKLLRHHYEQQ	1382	MeR	R	2059	NP_001005271
1107	VLHGYARWQDIQN	1818	MeR	R	2059	NP_001005271
1108	NHRELMRGEEGRP	679	MeR	R	1912	NP_001264
1108	FEALNARGGGNQV	1000	MeR	R	1912	NP_001264
1108	VAQYVVREEEMGE	1288	MeR	R	1912	NP_001264
1108	YWEKLLRHHYEQQ	1319	MeR	R	1912	NP_001264
1130	LSSVFQKQFYRLG	979	MeK	K	3801	NP_000072
1137	GGPGAPRLLPPLL	10	MeR	R	627	NP_000735
1137	LGTGLLRASSHVE	25	MeR	R	627	NP_000735
1137	SSHVETRAHAEER	33	MeR	R	627	NP_000735
1152	HNALKLRFPAEDE	13	MeR	R	381	NP_001814
1152	ELYAELRAKSTPS	43	MeR	R	381	NP_001814
1152	DPIIEDRHGGYKP	96	MeR	R	381	NP_001814
1152	RTGRSIRGFCLPP	138	MeR	R	381	NP_001814
1152	DGDLAGRYYALKS	172	MeR	R	381	NP_001814
1152	RDWPDARGIWHND	215	MeR	R	381	NP_001814
1152	RLRLQKRGTGGVD	320	MeR	R	381	NP_001814
1153	RETQRSRGFGFVT	47	MeR	R	172	NP_001271
1153	NRSRGYRGGSAGG	94	MeR	R	172	NP_001271
1153	GGSAGGRGFFRGG	101	MeR	R	172	NP_001271
1153	GGRGFFRGGRGRG	105	MeR	R	172	NP_001271
1153	RGRGFSRGGGDRG	116	MeR	R	172	NP_001271
1153	SRGGGDRGYGGNR	121	MeR	R	172	NP_001271
1153	RGYGGNRFESRSG	127	MeR	R	172	NP_001271
1153	GNRFESRSGGYGG	131	MeR	R	172	NP_001271
1153	GGYGGSRDYYSSR	139	MeR	R	172	NP_001271
1153	RDYYSSRSQSGGY	145	MeR	R	172	NP_001271
1153	SGGYSDRSSGGSY	154	MeR	R	172	NP_001271
1158	RDWPDARGIWHND	215	MeR	R	381	NP_001815
1159	SGYFDERYVLSSR	157	MeR	R	417	NP_066270
1159	KILENLRLQKRGT	349	MeR	R	417	NP_066270
1159	ERGQDIRIPTPVI	407	MeR	R	417	NP_066270
1160	KILENLRLQKRGT	350	MeR	R	419	NP_001816
1176	PNLPSFK%%%%%%	193	MeK	K	193	NP_001275
1185	NEKEFMKGNQLIS	648	MeK	K	869	NP_001277
1192	VVCKKYRGFTIPE	195	MeR	R	241	NP_001279
1192	TIPEAFRGVHRYL	204	MeR	R	241	NP_001279
1207	LYIAESRLSWLDG	43	MeR	R	237	NP_001284
1207	RTEDSIRDYEDGM	212	MeR	R	237	NP_001284
1211	LCDFNPKSSKQAK	223	MeK	K	248	NP_009027
1211	FNPKSSKQAKDVS	226	MeK	K	248	NP_009027
1212	PGTEWEKVAQLCD	194	MeK	K	229	NP_009028
1212	LCDFNPKSSKQCK	204	MeK	K	229	NP_009028
1212	FNPKSSKQCKDVS	207	MeK	K	229	NP_009028
1213	PVKMFDRHSSLAG	144	MeR	R	1675	NP_004850
1213	IAQLCEKAGLLQR	619	MeK	K	1675	NP_004850
1213	NPYYDSRVVGKYC	903	MeR	R	1675	NP_004850
1213	NVSNFGRLASTLV	1226	MeR	R	1675	NP_004850
1213	AVNYFSKVKQLPL	1441	MeK	K	1675	NP_004850
1259	LNIKGSKAGNRRT	625	MeK	K	759	NP_001136036
1259	RRTANIKSIGYSD	635	MeK	K	759	NP_001136036
1265	SSTQFNKGPSYGL	8	MeK	K	309	NP_004359
1265	FDDATMKAGQCVI	160	MeK	K	309	NP_004359
1265	LQMGTNKCASQSG	174	MeK	K	309	NP_004359
1265	MTAYGTRRHLYDP	187	MeR	R	309	NP_004359
1265	TAYGTRRHLYDPK	188	MeR	R	309	NP_004359
1266	FDEGKLKAGQSVI	158	MeK	K	329	NP_001830
1266	LQMGTNKCASQAG	172	MeK	K	329	NP_001830
1285	PGLPGRKGAMGDA	1206	MeK	K	1670	NP_000082
1294	RAQHRERVTCTRL	28	MeR	R	2944	NP_000085
1294	PGEQGPRGPPGAI	1470	MeR	R	2944	NP_000085
1294	PGQEGPRGLTGPP	2492	MeR	R	2944	NP_000085
1294	PGSRGERGEKGDV	2504	MeR	R	2944	NP_000085
1302	PGDPGVKGDRGFD	555	MeK	K	1736	NP_542411
1314	AVESDVRGITGVD	182	MeR	R	1233	NP_001091868
1314	VLEGHDRGVNWAA	206	MeR	R	1233	NP_001091868
1314	WEVDTCRGHYNNV	246	MeR	R	1233	NP_001091868
1314	VAVMQLRSGSKFP	358	MeR	R	1233	NP_001091868
1314	TAVWVARNRFAVL	423	MeR	R	1233	NP_001091868
1314	FLQTYARGRTTYQ	974	MeR	R	1233	NP_001091868
1314	KDVIGLRISPLQF	1226	MeR	R	1233	NP_001091868
1315	HPNEFIRGSTLRF	117	MeR	R	953	NP_057535
1315	KLIVLDRLIELKE	304	MeR	R	953	NP_057535
1327	VFSLVGKRAISTS	12	MeK	K	169	NP_001852
1327	ASQKALKEKEKAS	63	MeK	K	169	NP_001852
1362	VTQLVDRTRIVIV	1027	MeR	R	1380	NP_001295
1363	GYLAITKKVAVPY	433	MeK	K	476	NP_001864
1371	DAVHFHRTLKEAC	298	MeR	R	454	NP_000088
1373	IMATEDRQLFSDK	553	MeR	R	1506	NP_001116105
1373	LDYMVTKIPRWDL	778	MeK	K	1506	NP_001116105
1376	YQDSLPRLPIPKL	51	MeR	R	658	NP_000089
1376	PASVYTKRCSEAF	510	MeK	K	658	NP_000089
1376	MGQGFDRHLFALR	554	MeR	R	658	NP_000089
1384	KASSRFKAHQDAL	29	MeK	K	626	NP_000746
1385	VKCLENRVAVLEN	314	MeR	R	341	NP_604391
1387	GAAGRGRGAGMPY	220	MeR	R	2442	NP_004371
1387	HVTQDLRSHLVHK	601	MeR	R	2442	NP_004371
1387	LSLPVNRMQVSQG	714	MeR	R	2442	NP_004371
1387	QAPMGPRAASPMN	742	MeR	R	2442	NP_004371
1387	MAISPSRMPQPPN	768	MeR	R	2442	NP_004371
1387	GNHLEDRVNKFLR	1341	MeR	R	2442	NP_004371
1387	EEEERKKEESTAA	1565	MeK	K	2442	NP_004371
1387	APVQSPRPQSQPP	2353	MeR	R	2442	NP_004371
1396	AAMFGPKGFGRGG	64	MeK	K	77	NP_001302
1396	GPKGFGRGGAESH	68	MeR	R	77	NP_001302
1398	EPVSRSRQGSGVI	122	MeR	R	304	NP_058431
1399	RFDSSDRSAWYMG	11	MeR	R	303	NP_005198
1401	%%%%MEKLLCFLV	3	MeK	K	224	NP_000558
1409	GPFYPSRLFDQFF	21	MeR	R	173	NP_000385
1409	PEDLTVKVQDDFV	88	MeK	K	173	NP_000385
1410	PFHSPSRLFDQFF	22	MeR	R	175	NP_001876
1410	LSPFYLRPPSFLR	50	MeR	R	175	NP_001876
1410	MRLEKDRFSVNLD	74	MeR	R	175	NP_001876
1411	KENFIGRQWEISD	137	MeR	R	215	NP_005199
1414	PQMQSLRRLRDKQ	230	MeR	R	252	NP_001878
1414	QMQSLRRLRDKQW	231	MeR	R	252	NP_001878
1414	LRRLRDKQWHLEG	235	MeK	K	252	NP_001878
1415	GPCPNLKETGVEK	42	MeK	K	205	NP_000487
1415	YEQANCKGEQFVF	68	MeK	K	205	NP_000487
1415	PNFTGKKMEIIDD	121	MeK	K	205	NP_000487
1417	PAFSGRKMEIVDD	128	MeK	K	211	NP_004067
1421	ITLYEDRGFQGRH	10	MeR	R	174	NP_008822
1427	MSKTGTKITFYED	7	MeK	K	178	NP_060011
1431	LEQGKAKNPWPNV	395	MeK	K	466	NP_004068
1432	PAYLINRMPSHEA	249	MeR	R	360	NP_001306
1434	KICEADRVAIKAN	89	MeR	R	971	NP_001307
1434	VPNMEFRAADEEA	355	MeR	R	971	NP_001307
1434	NSEEYIRRDLEGS	371	MeR	R	971	NP_001307
1453	TASGRLRGTQEVA	335	MeR	R	415	NP_001884
1453	VSMRLHRGAPVNI	375	MeR	R	415	NP_001884
1454	ERMGQLRGSATRA	321	MeR	R	416	NP_001885
1454	ATANRLRSAAEPV	342	MeR	R	416	NP_001885
1454	VSMRLHRGAPANV	382	MeR	R	416	NP_001885
1455	SKAGGGRSSHGIR	25	MeR	R	415	NP_001310
1456	LEYRFYKQLGSGD	91	MeK	K	455	NP_001038188
1457	KILENLRGGPNII	89	MeR	R	391	NP_001886
1459	KILENLRGGTNII	90	MeR	R	350	NP_001887
1460	RYILTNRGIAQML	92	MeR	R	215	NP_001311
1460	PEYRPKRPANQFV	178	MeR	R	215	NP_001311
1460	ANQFVPRLYGFKI	186	MeR	R	215	NP_001311
1460	QAASNFKSPVKTI	208	MeK	K	215	NP_001311
1462	STKHFPKGMRPTI	2238	MeK	K	3396	NP_004376
1466	EVQCDGRSFHRCC	28	MeR	R	193	NP_001312
1466	GTLNMDRGERLGI	84	MeR	R	193	NP_001312
1476	EDFVHLRVFQSLP	68	MeR	R	98	NP_000091
1478	VPMQDPRAAMQRG	303	MeR	R	577	NP_001316
1478	PRAAMQRGSLPAN	308	MeR	R	577	NP_001316
1478	ANVPTPRGLLGDA	319	MeR	R	577	NP_001316
1478	DAPNDPRGGTLLS	330	MeR	R	577	NP_001316
1478	TGEVEPRGYLGPP	344	MeR	R	577	NP_001316
1478	VPGHESRGPPPHE	365	MeR	R	577	NP_001316
1478	PPPHELRGGPLPE	373	MeR	R	577	NP_001316
1478	GPLPEPRPLMAEP	381	MeR	R	577	NP_001316
1478	PLMAEPRGPMLDQ	388	MeR	R	577	NP_001316
1478	GPPLDGRGGRDPR	402	MeR	R	577	NP_001316
1478	LDGRGGRDPRGID	405	MeR	R	577	NP_001316
1478	ARAMEARGLDARG	423	MeR	R	577	NP_001316
1478	ARGLDARGLEARA	428	MeR	R	577	NP_001316
1478	ARAMEVRGMEARG	458	MeR	R	577	NP_001316
1478	VRGMEARGMDTRG	463	MeR	R	577	NP_001316
1478	ARGMDTRGPVPGP	468	MeR	R	577	NP_001316
1478	GPVPGPRGPIPSG	475	MeR	R	577	NP_001316
1478	VVPQGSRQVPVMQ	499	MeR	R	577	NP_001316
1487	FLVNTARGGLVDE	266	MeR	R	440	NP_001319
1487	LKEGRIRGAALDV	285	MeR	R	440	NP_001319
1488	RICEGIRPQIMNG	22	MeR	R	445	NP_001320
1488	NGPLHPRPLVALL	33	MeR	R	445	NP_001320
1488	LKEGRIRGAALDV	291	MeR	R	445	NP_001320
1495	DGILKLRNAGNEQ	165	MeR	R	906	NP_001894
1495	QALSEFKAMDSI%	901	MeK	K	906	NP_001894
1496	LVYDGVRDIRKAV	621	MeR	R	905	NP_004380
1500	LYSTIPRMQEPGQ	101	MeR	R	968	NP_001078927
1500	RIEERYRPSMEGY	242	MeR	R	968	NP_001078927
1500	PSMEGYRAPSRQD	249	MeR	R	968	NP_001078927
1500	AASGALRNLAVDA	735	MeR	R	968	NP_001078927
1503	ERFLDIRLTKDNN	81	MeR	R	591	NP_001896
1503	FRQFQFKVKRENF	169	MeK	K	591	NP_001896
1503	NSVRELRGLGLSP	205	MeR	R	591	NP_001896
1503	QAIAWARNQKKPF	389	MeR	R	591	NP_001896
1503	ADYLEERHRHRFE	477	MeR	R	591	NP_001896
1503	EVNPVWKKCLEEQ	489	MeK	K	591	NP_001896
1503	VNPVWKKCLEEQG	490	MeK	K	591	NP_001896
1503	RDTYSDRSGSSSP	570	MeR	R	591	NP_001896
1510	ITGPSDKIKQLQN	293	MeK	K	396	NP_001901
1528	GGEEVLREQAGGD	52	MeR	R	134	NP_683725
1537	DHTSIRRGFQVYK	112	MeR	R	325	NP_001907
1539	LMRISERPSVYLA	87	MeR	R	348	NP_001331
1539	SVYLAARRQPLKP	95	MeR	R	348	NP_001331
1539	VYLAARRQPLKPT	96	MeR	R	348	NP_001331
1548	KRGIEERIQEEAG	148	MeR	R	494	NP_000753
1548	FLIDALRGTGGAN	161	MeR	R	494	NP_000753
1593	AHMPLLKAVLKET	387	MeK	K	531	NP_000775
1595	DLNLLDRCIKETL	371	MeR	R	509	NP_000777
1601	DDVPDARGDKMSQ	64	MeR	R	770	NP_001334
1601	PLVVDLKDLFQVI	163	MeK	K	770	NP_001334
1601	QVIYNVKKKEEEK	173	MeK	K	770	NP_001334
1605	LNDIHKKIALVKK	626	MeK	K	895	NP_004384
1607	GSQQPNKVIDKNK	408	MeK	K	804	NP_004071
1609	PERAGVRAPGPAA	51	MeR	R	942	NP_001338
1611	DKHPSPRTQHIQQ	93	MeR	R	102	NP_004385
1613	RQKGTGKEYAAKF	37	MeK	K	454	NP_001339
1613	GVECGLR%%%%%%	454	MeR	R	454	NP_001339
1615	SQEKPDRVLVRVR	43	MeR	R	501	NP_001340
1615	DEVVWVRARVHTS	63	MeR	R	501	NP_001340
1615	NRVIDLRTSTSQA	188	MeR	R	501	NP_001340
1620	QRQKIQRTARKLF	358	MeR	R	761	NP_055433
1629	DLTELVKLREELK	289	MeK	K	482	NP_001909
1632	ILADNPRYCIGLN	171	MeR	R	302	NP_001910
1636	LINQAARLNGYVD	814	MeR	R	1306	NP_000780
1636	DAGDSWRSMYETP	826	MeR	R	1306	NP_000780
1638	FDEWMKRFNPPAD	409	MeR	R	519	NP_001913
1639	RTPSGSRMSAEAS	17	MeR	R	1278	NP_004073
1639	SAEASARPLRVGS	25	MeR	R	1278	NP_004073
1642	KVIPLDRDNKELK	147	MeR	R	1140	NP_001914
1643	YPDPNFKSCTPYE	362	MeK	K	427	NP_000098
1650	RIDPFVRTFLKKK	365	MeR	R	456	NP_005207
1652	TNLPANRVPAGLE	14	MeR	R	118	NP_001346
1652	LALGQDRILIRFF	95	MeR	R	118	NP_001346
1652	ESWQIGKIGTVMT	110	MeK	K	118	NP_001346
1653	QMNPYDRGSAFAI	98	MeR	R	740	NP_004930
1653	FPACVLKNAELKF	234	MeK	K	740	NP_004930
1653	LWERLGKSHIRTD	461	MeK	K	740	NP_004930
1653	YHVCSSRGKGCYN	634	MeR	R	740	NP_004930
1654	WSSSKDKDAYSSF	66	MeK	K	662	NP_001347
1654	YSSFGSRSDSRGK	75	MeR	R	662	NP_001347
1654	GSRSDSRGKSSFF	79	MeR	R	662	NP_001347
1654	RSDSRGKSSFFSD	81	MeK	K	662	NP_001347
1654	SSFFSDRGSGSRG	88	MeR	R	662	NP_001347
1654	DRGSGSRGRFDDR	93	MeR	R	662	NP_001347
1654	GSGSRGRFDDRGR	95	MeR	R	662	NP_001347
1654	RGRFDDRGRSDYD	99	MeR	R	662	NP_001347
1654	RFDDRGRSDYDGI	101	MeR	R	662	NP_001347
1654	YDGIGSRGDRSGF	110	MeR	R	662	NP_001347
1654	DRSGFGKFERGGN	118	MeK	K	662	NP_001347
1654	GFGKFERGGNSRW	121	MeR	R	662	NP_001347
1654	DEDDWSKPLPPSE	138	MeK	K	662	NP_001347
1654	QIRDLERGCHLLV	315	MeR	R	662	NP_001347
1654	GFEPQIRRIVEQD	362	MeR	R	662	NP_001347
1654	AYEHHYKGSSRGR	581	MeK	K	662	NP_001347
1654	HYKGSSRGRSKSS	585	MeR	R	662	NP_001347
1654	KGSSRGRSKSSRF	587	MeR	R	662	NP_001347
1654	GRSKSSRFSGGFG	592	MeR	R	662	NP_001347
1654	SGGFGARDYRQSS	600	MeR	R	662	NP_001347
1654	FGARDYRQSSGAS	603	MeR	R	662	NP_001347
1654	SSFSSSRASSSRS	617	MeR	R	662	NP_001347
1654	SRASSSRSGGGGH	622	MeR	R	662	NP_001347
1654	GGHGSSRGFGGGG	632	MeR	R	662	NP_001347
1655	YSSDRDRGRDRGF	10	MeR	R	614	NP_004387
1655	SDRDRGRDRGFGA	12	MeR	R	614	NP_004387
1655	RDRGRDRGFGAPR	14	MeR	R	614	NP_004387
1655	RGFGAPRFGGSRA	20	MeR	R	614	NP_004387
1655	PRFGGSRAGPLSG	25	MeR	R	614	NP_004387
1655	ELPKFEKNFYQEH	56	MeK	K	614	NP_004387
1655	CRACRLKSTCIYG	197	MeK	K	614	NP_004387
1655	GFEPQIRKIVDQI	263	MeR	R	614	NP_004387
1655	DQIRPDRQTLMWS	273	MeR	R	614	NP_004387
1655	EEIMSEKENKTIV	340	MeK	K	614	NP_004387
1655	ATDVASRGLDVED	403	MeR	R	614	NP_004387
1655	LQLVEDRGSGRSR	478	MeR	R	614	NP_004387
1655	RGSGRSRGRGGMK	484	MeR	R	614	NP_004387
1655	SGRSRGRGGMKDD	486	MeR	R	614	NP_004387
1655	RGRGGMKDDRRDR	490	MeK	K	614	NP_004387
1655	RYSAGKRGGFNTF	502	MeR	R	614	NP_004387
1655	GGFNTFRDRENYD	509	MeR	R	614	NP_004387
1655	DRENYDRGYSSLL	516	MeR	R	614	NP_004387
1656	RQEHRNRVFHDFR	375	MeR	R	483	NP_004388
1657	ALEVNLRHFRRGR	315	MeR	R	3027	NP_005500
1657	PTNTPFKSKHHLA	2582	MeK	K	3027	NP_005500
1657	GSTQTGRGASVMI	2734	MeR	R	3027	NP_005500
1659	NDIPEWKKHAFGG	539	MeK	K	1220	NP_004932
1660	LYAWCGKRKMTPS	14	MeK	K	1270	NP_001348
1660	TPSYEIRAVGNKN	24	MeR	R	1270	NP_001348
1660	DRGANLKDYYSRK	146	MeK	K	1270	NP_001348
1660	LNQYFQKEKIQGE	191	MeK	K	1270	NP_001348
1660	DFIQNDRAAECNI	434	MeR	R	1270	NP_001348
1660	RNALIHKSSVNCP	1024	MeK	K	1270	NP_001348
1660	RYGDGPRPPKMAR	1160	MeR	R	1270	NP_001348
1660	RPPKMARYDNGSG	1166	MeR	R	1270	NP_001348
1660	DNGSGYRRGGSSY	1174	MeR	R	1270	NP_001348
1660	NGSGYRRGGSSYS	1175	MeR	R	1270	NP_001348
1660	GSANSFRAGYGAG	1207	MeR	R	1270	NP_001348
1660	GVGGGYRGVSRGG	1219	MeR	R	1270	NP_001348
1660	GYRGVSRGGFRGN	1223	MeR	R	1270	NP_001348
1660	VSRGGFRGNSGGD	1227	MeR	R	1270	NP_001348
1660	NSGGDYRGPSGGY	1235	MeR	R	1270	NP_001348
1660	GPSGGYRGSGGFQ	1242	MeR	R	1270	NP_001348
1660	GSGGFQRGGGRGA	1249	MeR	R	1270	NP_001348
1660	FQRGGGRGAYGTG	1253	MeR	R	1270	NP_001348
1660	GYFGQGRGGGGY%	1265	MeR	R	1270	NP_001348
1662	PTQFLDRDEEEED	626	MeR	R	875	NP_004389
1665	DYPSGKKRAGTDG	18	MeK	K	795	NP_001349
1665	RSKDRDRERDRGD	42	MeR	R	795	NP_001349
1665	KDRDRERDRGDRE	44	MeR	R	795	NP_001349
1665	LSRIMDRFNLPRR	670	MeR	R	795	NP_001349
1666	AIQCDVRDPDMVQ	119	MeR	R	335	NP_001350
1674	RAGFGSKGSSSSV	43	MeK	K	470	NP_001918
1674	KNNDALRQAKQEM	315	MeR	R	470	NP_001918
1674	EMARHLREYQDLL	386	MeR	R	470	NP_001918
1675	DGAITERLMCAES	192	MeR	R	253	NP_001919
1676	ERELALRLQQTQS	296	MeR	R	331	NP_004392
1718	HVENYLKTNREGL	313	MeK	K	516	NP_055577
1719	LPWPPLRNEFRYF	29	MeR	R	187	NP_000782
1719	PLRNEFRYFQRMT	33	MeR	R	187	NP_000782
1725	RGYDFNRGVNYRA	38	MeR	R	369	NP_001921
1729	GSLGPGRGTRDKK	12	MeR	R	1272	NP_005210
1729	AGGDGGKSKKFTL	35	MeK	K	1272	NP_005210
1729	SKKFTLKRLMADE	42	MeK	K	1272	NP_005210
1738	AAQLGFKTVCIEK	66	MeK	K	509	NP_000099
1738	GKDFASRGIEMSE	109	MeR	R	509	NP_000099
1738	GIAHLFKQNKVVH	143	MeK	K	509	NP_000099
1738	LAASFGKSINF%%	505	MeK	K	509	NP_000099
1743	EAVTFLRKIKAAV	437	MeR	R	453	NP_001924
1759	DEGTDARDVLENK	217	MeR	R	864	NP_004399
1759	YRHLADRMGTPYL	271	MeR	R	864	NP_004399
1760	HLLLPARVPRPGL	589	MeR	R	639	NP_001075032
1762	AGADGERSGEEEE	396	MeR	R	674	NP_004934
1762	PAASSSRGGEPGP	477	MeR	R	674	NP_004934
1762	SLGNISRGGSGGS	551	MeR	R	674	NP_004934
1767	HCNKKYRSEMENI	1226	MeR	R	4624	NP_001360
1768	RMIRQERGNALLV	2440	MeR	R	4158	NP_001361
1768	GKQSLTRLAAHIC	2458	MeR	R	4158	NP_001361
1768	ESKSGLKIIKLTD	3099	MeK	K	4158	NP_001361
1769	ETKCMIKMKLDVP	834	MeK	K	4707	NP_001193856
1770	RRTLMERVQRMMG	995	MeR	R	4486	NP_001363
1777	NQGEEQRGGGTLC	321	MeR	R	360	NP_001366
1778	RQHEQLRAVIVRV	477	MeR	R	4646	NP_001367
1778	FSEILNRVQKAVD	880	MeR	R	4646	NP_001367
1778	KIVQEDRAVESRT	1248	MeR	R	4646	NP_001367
1778	ALLNQLKSFPARL	1371	MeK	K	4646	NP_001367
1778	SFPARLRQYASYE	1378	MeR	R	4646	NP_001367
1778	QTPLTDRCYLTMT	1887	MeR	R	4646	NP_001367
1778	TLDPNTREWTDGL	2273	MeR	R	4646	NP_001367
1778	LRLFQDRLVEDEE	2836	MeR	R	4646	NP_001367
1778	LVEDEERRWTDEN	2843	MeR	R	4646	NP_001367
1778	DQVEELRRDLRIK	3219	MeR	R	4646	NP_001367
1781	AKLSLNRQFFDER	269	MeR	R	638	NP_001369
1783	SKLPSGKNILVFG	55	MeK	K	492	NP_006132
1783	GPSGSPRTQGRGG	393	MeR	R	492	NP_006132
1783	SPRTQGRGGPASV	397	MeR	R	492	NP_006132
1785	DEGTDARDVLENK	217	MeR	R	870	NP_001005360
1785	GRPPAVRGPTPGP	785	MeR	R	870	NP_001005360
1785	PGVPSRRPPAAPS	850	MeR	R	870	NP_001005360
1785	PPAAPSRPTIIRP	857	MeR	R	870	NP_001005360
1785	SRPTIIRPAEPSL	862	MeR	R	870	NP_001005360
1786	LETKLRKEELSEE	70	MeK	K	1632	NP_001124295
1786	RTPRRSKSDGEAK	142	MeK	K	1632	NP_001124295
1786	KYSDYIKGSNLDA	997	MeK	K	1632	NP_001124295
1786	WFQRQLRGAQYQP	1417	MeR	R	1632	NP_001124295
1786	SSSGALRGVCSCV	1489	MeR	R	1632	NP_001124295
1788	AEREEDRKDGEEQ	23	MeR	R	912	NP_072046
1788	GSRGRLRGGLGWE	171	MeR	R	912	NP_072046
1788	DVSNMSRLARQRL	882	MeR	R	912	NP_072046
1789	DVSNMGRGARQKL	823	MeR	R	853	NP_008823
1789	NMGRGARQKLLGR	826	MeR	R	853	NP_008823
1793	FPHLVDRTTAVAR	405	MeR	R	1865	NP_001371
1794	VLKGDSKKMEDAS	557	MeK	K	1830	NP_004937
1794	LRPFHDRMEECFK	1601	MeR	R	1830	NP_004937
1796	SPHGVARLEFFDH	39	MeR	R	481	NP_001372
1797	GDARALRYYSPPP	68	MeR	R	396	NP_005501
1797	RDGYPDRYQPRDE	91	MeR	R	396	NP_005501
1804	GGGAGGRPRFQYQ	66	MeR	R	865	NP_570629
1804	GAGGRPRFQYQAR	68	MeR	R	865	NP_570629
1806	ENKIRLKEQNVAF	898	MeK	K	1025	NP_000101
1806	VAFSPLKRNCFIP	908	MeK	K	1025	NP_000101
1807	GEVATLKSRVTKE	501	MeK	K	519	NP_001376
1808	SRLAELRGVPRGL	492	MeR	R	572	NP_001377
1808	VAPPGGRANITSL	565	MeR	R	572	NP_001377
1813	TPDSPAKPEKNGH	324	MeK	K	443	NP_000786
1813	EKNGHAKDHPKIA	332	MeK	K	443	NP_000786
1813	HAKDHPKIAKIFE	336	MeK	K	443	NP_000786
1815	VSVATERALQTPT	63	MeR	R	419	NP_000788
1822	GPLERERLALAAG	1002	MeR	R	1190	NP_001931
1822	HENEVLRHQLFAA	1115	MeR	R	1190	NP_001931
1824	HTLDSCRGGHTEV	810	MeR	R	901	NP_077740
1825	HTLDSCRGGHTEV	805	MeR	R	896	NP_001932
1826	LMSKNTRTSDTLS	1644	MeR	R	2012	NP_001380
1829	SDLAEERGLKITY	81	MeR	R	1118	NP_001934
1829	YVKLEDRDNWISV	434	MeR	R	1118	NP_001934
1829	AKEATMKGSSSAS	697	MeK	K	1118	NP_001934
1829	LNEEFLRNYFTDK	773	MeR	R	1118	NP_001934
1831	HRSGLQRGSSGEN	31	MeR	R	200	NP_932174
1832	TLGRMIRAESGPD	19	MeR	R	2871	NP_004406
1832	ESGPDLRYEVTSG	27	MeR	R	2871	NP_004406
1832	RMYYSRRGVITDQ	45	MeR	R	2871	NP_004406
1832	EVLNQLKDMLANF	727	MeK	K	2871	NP_004406
1832	VTQLTDRWQRIDK	866	MeR	R	2871	NP_004406
1832	VLEEELRLARDAN	1042	MeR	R	2871	NP_004406
1832	AECSQFKAKLASL	1073	MeK	K	2871	NP_004406
1832	LRNQLDRLSRENR	1241	MeR	R	2871	NP_004406
1832	EELRNLRLEYDDL	1728	MeR	R	2871	NP_004406
1832	LEYDDLRRGRSEA	1735	MeR	R	2871	NP_004406
1832	NRIQESKNQCTQV	1802	MeK	K	2871	NP_004406
1832	LIDFDDRQQIYAA	2083	MeR	R	2871	NP_004406
1832	SSAPGSRSGSRSG	2826	MeR	R	2871	NP_004406
1832	GSRSGSRSGSRSG	2838	MeR	R	2871	NP_004406
1841	HRAELLRFPERST	41	MeR	R	212	NP_036277
1841	LADAAKRGAFGHE	143	MeR	R	212	NP_036277
1841	AVHEDIRVLSEDA	192	MeR	R	212	NP_036277
1849	%%%%%MKNQLRGP	2	MeK	K	419	NP_001938
1854	PGPPLGRAAQHGI	47	MeR	R	252	NP_001020419
1854	RLSQGCRGASTVG	68	MeR	R	252	NP_001020419
1854	VGGMQLRFARLSE	115	MeR	R	252	NP_001020419
1854	HATAPTRGSARAA	128	MeR	R	252	NP_001020419
1854	EVKKGDRIAQLIC	216	MeR	R	252	NP_001020419
1854	AQLICERIFYPEI	224	MeR	R	252	NP_001020419
1854	ALDDTERGSGGFG	241	MeR	R	252	NP_001020419
1855	PAGQLSRGSSPRS	601	MeR	R	670	NP_004412
1856	ESEPSSRGGSLRR	627	MeR	R	736	NP_004413
1856	RGGSLRRGGEASG	633	MeR	R	736	NP_004413
1856	GGPPPSRGSTGGA	649	MeR	R	736	NP_004413
1856	GGAPNLRAHPGLH	659	MeR	R	736	NP_004413
1857	LPLPAERVTLADF	27	MeR	R	716	NP_004414
1857	EQSSASRLMRRHK	212	MeR	R	716	NP_004414
1857	CWDPSPRGCFTLP	342	MeR	R	716	NP_004414
1857	PELTASRQSFRMA	698	MeR	R	716	NP_004414
1869	ESSGPARGRGRHP	109	MeR	R	437	NP_005216
1869	SGPARGRGRHPGK	111	MeR	R	437	NP_005216
1869	PARGRGRHPGKGV	113	MeR	R	437	NP_005216
1869	LIAKKSKNHIQWL	185	MeK	K	437	NP_005216
1871	QPPALGRGGSGGG	121	MeR	R	465	NP_001940
1892	MVLTGDRISAQDA	197	MeR	R	290	NP_004083
1894	LTSTTGRTSLADS	13	MeR	R	883	NP_060568
1906	ASQKDKKCWNFCQ	118	MeK	K	212	NP_001946
1906	NFCQAGKELRAED	127	MeK	K	212	NP_001946
1915	TGHLIYKCGGIDK	30	MeK	K	462	NP_001393
1915	KCGGIDKRTIEKF	36	MeK	K	462	NP_001393
1915	CGGIDKRTIEKFE	37	MeR	R	462	NP_001393
1915	EAAEMGKGSFKYA	51	MeK	K	462	NP_001393
1915	MGKGSFKYAWVLD	55	MeK	K	462	NP_001393
1915	YAWVLDKLKAERE	62	MeK	K	462	NP_001393
1915	IDISLWKFETSKY	79	MeK	K	462	NP_001393
1915	WKFETSKYYVTII	84	MeK	K	462	NP_001393
1915	IDAPGHRDFIKNM	96	MeR	R	462	NP_001393
1915	SKNGQTREHALLA	134	MeR	R	462	NP_001393
1915	LIVGVNKMDSTEP	154	MeK	K	462	NP_001393
1915	EPPYSQKRYEEIV	165	MeK	K	462	NP_001393
1915	PPYSQKRYEEIVK	166	MeR	R	462	NP_001393
1915	RYEEIVKEVSTYI	172	MeK	K	462	NP_001393
1915	EVSTYIKKIGYNP	179	MeK	K	462	NP_001393
1915	PLQDVYKIGGIGT	255	MeK	K	462	NP_001393
1915	GTVPVGRVETGVL	266	MeR	R	462	NP_001393
1915	VKNVSVKDVRRGN	318	MeK	K	462	NP_001393
1915	VDMVPGKPMCVES	408	MeK	K	462	NP_001393
1915	FAVRDMRQTVAVG	430	MeR	R	462	NP_001393
1917	TGHLIYKCGGIDK	30	MeK	K	463	NP_001949
1917	KCGGIDKRTIEKF	36	MeK	K	463	NP_001949
1917	CGGIDKRTIEKFE	37	MeR	R	463	NP_001949
1917	EAAEMGKGSFKYA	51	MeK	K	463	NP_001949
1917	MGKGSFKYAWVLD	55	MeK	K	463	NP_001949
1917	YAWVLDKLKAERE	62	MeK	K	463	NP_001949
1917	LKAERERGITIDI	69	MeR	R	463	NP_001949
1917	IDISLWKFETTKY	79	MeK	K	463	NP_001949
1917	WKFETTKYYITII	84	MeK	K	463	NP_001949
1917	SKNGQTREHALLA	134	MeR	R	463	NP_001949
1917	EPAYSEKRYDEIV	165	MeK	K	463	NP_001949
1917	PAYSEKRYDEIVK	166	MeR	R	463	NP_001949
1917	PLQDVYKIGGIGT	255	MeK	K	463	NP_001949
1917	GTVPVGRVETGIL	266	MeR	R	463	NP_001949
1917	VKNVSVKDIRRGN	318	MeK	K	463	NP_001949
1917	FAVRDMRQTVAVG	430	MeR	R	463	NP_001949
1933	MGFGDLKSPAGLQ	7	MeK	K	225	NP_001950
1936	YDDAERRFYEQMN	390	MeR	R	647	NP_115754
1936	VENQSLRGVVQEL	461	MeR	R	647	NP_115754
1936	AQLREERLRQYAE	544	MeR	R	647	NP_115754
1937	ENWRAFKALIAAQ	17	MeK	K	437	NP_001395
1937	RTPEFLRKFPAGK	51	MeR	R	437	NP_001395
1937	DAYLKTRTFLVGE	149	MeR	R	437	NP_001395
1938	FTVDQIRAIMDKK	10	MeR	R	858	NP_001952
1938	GIIASARAGETRF	50	MeR	R	858	NP_001952
1938	KKLWGDRYFDPAN	264	MeR	R	858	NP_001952
1938	FDPANGKFSKSAT	272	MeK	K	858	NP_001952
1938	MVPTSDKGRFYAF	407	MeK	K	858	NP_001952
1938	PTSDKGRFYAFGR	409	MeR	R	858	NP_001952
1938	STGLKVRIMGPNY	428	MeR	R	858	NP_001952
1938	KEDLYLKPIQRTI	445	MeK	K	858	NP_001952
1938	EHAHNMRVMKFSV	495	MeR	R	858	NP_001952
1938	HNMRVMKFSVSPV	498	MeK	K	858	NP_001952
1938	NPADLPKLVEGLK	519	MeK	K	858	NP_001952
1938	KLVEGLKRLAKSD	525	MeK	K	858	NP_001952
1938	LVEGLKRLAKSDP	526	MeR	R	858	NP_001952
1938	NVLCLSKSPNKHN	594	MeK	K	858	NP_001952
1938	ARYLAEKYEWDVA	638	MeK	K	858	NP_001952
1938	LCEENMRGVRFDV	698	MeR	R	858	NP_001952
1938	HADAIHRGGGQII	716	MeR	R	858	NP_001952
1938	QIIPTARRCLYAS	726	MeR	R	858	NP_001952
1938	VLTAQPRLMEPIY	739	MeR	R	858	NP_001952
1938	GVLNRKRGHVFEE	767	MeR	R	858	NP_001952
1951	AATTGPRAHIGGG	53	MeR	R	3312	NP_001398
1954	KRTGETRRILSVQ	1956	MeR	R	2778	NP_001401
1956	AQQCSGRCRGKSP	222	MeR	R	1210	NP_005219
1956	QCSGRCRGKSPSD	224	MeR	R	1210	NP_005219
1956	KIPVAIKELREAT	745	MeK	K	1210	NP_005219
1956	KPNGIFKGSTAEN	1188	MeK	K	1210	NP_005219
1959	CPLDTLRVPPPLT	257	MeR	R	476	NP_000390
1959	GGSEGPRLPGSSS	293	MeR	R	476	NP_000390
1964	IILVGLRDYQDNK	82	MeR	R	144	NP_001403
1965	LESLFQRTAWVFD	133	MeR	R	315	NP_004085
1965	GAYDAFKHAVSDP	154	MeK	K	315	NP_004085
1965	EKIEEKRGVFNVQ	266	MeR	R	315	NP_004085
1967	EAAVAAKKRFSVY	145	MeK	K	305	NP_001405
1968	GKSTVVKAISGVH	59	MeK	K	472	NP_001406
1973	YAYGFEKPSAIQQ	54	MeK	K	406	NP_001407
1973	VFDMLNRRYLSPK	168	MeR	R	406	NP_001407
1973	MLSRGFKDQIYDI	193	MeK	K	406	NP_001407
1973	FYINVEREEWKLD	255	MeR	R	406	NP_001407
1973	ERDVIMREFRSGS	316	MeR	R	406	NP_001407
1973	YDLPTNRENYIHR	353	MeR	R	406	NP_001407
1974	YAYGFEKPSAIQQ	55	MeK	K	407	NP_001958
1974	AIIPCIKGYDVIA	69	MeK	K	407	NP_001958
1974	VFDMLNRRYLSPK	169	MeR	R	407	NP_001958
1974	FYINVEREEWKLD	256	MeR	R	407	NP_001958
1974	ERDVIMREFRSGS	317	MeR	R	407	NP_001958
1974	YDLPTNRENYIHR	354	MeR	R	407	NP_001958
1975	RAPPIDRSILPTA	70	MeR	R	611	NP_001408
1975	ILPTAPRAAREPN	78	MeR	R	611	NP_001408
1975	SIKEFFRGLNISA	117	MeR	R	611	NP_001408
1975	DKDRDDRSFGRDR	182	MeR	R	611	NP_001408
1975	RDRYDDRGSRDYD	261	MeR	R	611	NP_001408
1975	GSRDYDRGYDSRI	268	MeR	R	611	NP_001408
1975	DRGYDSRIGSGRR	273	MeR	R	611	NP_001408
1975	RIGSGRRAFGSGY	279	MeR	R	611	NP_001408
1975	RRDDDYRGGGDRY	292	MeR	R	611	NP_001408
1975	YRGGGDRYEDRYD	297	MeR	R	611	NP_001408
1975	YDRRDDRSWSSRD	308	MeR	R	611	NP_001408
1975	KENAWVKRSSNPP	486	MeK	K	611	NP_001408
1977	TTECENREAVTHI	204	MeR	R	248	NP_001124151
1978	KFLMECRNSPVTK	63	MeR	R	118	NP_004086
1979	HQPSQSRAIPTRT	15	MeR	R	120	NP_004087
1981	NTPSQPRQHFYPS	48	MeR	R	1599	NP_937884
1981	QHFYPSRAQPPSS	55	MeR	R	1599	NP_937884
1981	PSSAASRVQSAAP	65	MeR	R	1599	NP_937884
1981	QSAAPARPGPAAH	73	MeR	R	1599	NP_937884
1981	YIPGQGRSTYVVP	110	MeR	R	1599	NP_937884
1981	SFANLGRTTLSTR	675	MeR	R	1599	NP_937884
1981	RTTLSTRGPPRGG	681	MeR	R	1599	NP_937884
1981	STRGPPRGGPGGE	685	MeR	R	1599	NP_937884
1981	PGGELPRGPAGLG	694	MeR	R	1599	NP_937884
1981	PAGLGPRRSQQGP	702	MeR	R	1599	NP_937884
1981	AATAEERGRLKEE	877	MeR	R	1599	NP_937884
1981	FEKAKPRMDQYFN	954	MeR	R	1599	NP_937884
1981	VQQLMAKGSDKRR	1026	MeK	K	1599	NP_937884
1981	AKGSDKRRGGPPG	1031	MeR	R	1599	NP_937884
1981	KGSDKRRGGPPGP	1032	MeR	R	1599	NP_937884
1981	PGPPISRGLPLVD	1042	MeR	R	1599	NP_937884
1981	NTVPISKGSRPID	1059	MeK	K	1599	NP_937884
1981	GRLSWGKGSSGGS	1095	MeK	K	1599	NP_937884
1981	SGGSGAKPSDAAS	1104	MeK	K	1599	NP_937884
1981	TESTDNRRVVQRS	1138	MeR	R	1599	NP_937884
1981	RLERSERGGDRGD	1166	MeR	R	1599	NP_937884
1981	LTEDRDRGRDAVK	1216	MeR	R	1599	NP_937884
1981	SEAPGQRALPSEE	1436	MeR	R	1599	NP_937884
1982	SGGGGSRGAPQHY	23	MeR	R	907	NP_001409
1982	APQHYPKTAGNSE	31	MeK	K	907	NP_001409
1982	NSEFLGKTPGQNA	41	MeK	K	907	NP_001409
1982	GPFMPPRMKMDRD	360	MeR	R	907	NP_001409
1982	PGVIQDRFSPTMG	393	MeR	R	907	NP_001409
1982	FSPTMGRHRSNQL	400	MeR	R	907	NP_001409
1982	PTMGRHRSNQLFN	402	MeR	R	907	NP_001409
1982	MGGKFMKSQGLSQ	431	MeK	K	907	NP_001409
1982	SKDMPPRFSKKGQ	460	MeR	R	907	NP_001409
1982	MPPRFSKKGQLNA	463	MeK	K	907	NP_001409
1982	PPRFSKKGQLNAD	464	MeK	K	907	NP_001409
1982	ADEISLRPAQSFL	475	MeR	R	907	NP_001409
1982	PSAQPPRTQTPPL	505	MeR	R	907	NP_001409
1982	IILSLDRSDEDKE	592	MeR	R	907	NP_001409
1982	LAKLQDREWLTEL	687	MeR	R	907	NP_001409
1984	DIFTGKKYEDICP	98	MeK	K	184	NP_001137232
1984	EVREDLRLPEGDL	143	MeR	R	184	NP_001137232
1994	HMAEDCRGDIGRT	14	MeR	R	326	NP_001410
1994	QTTGLSRGVAFIR	147	MeR	R	326	NP_001410
1994	LYHSPARRFGGPV	205	MeR	R	326	NP_001410
1994	YHSPARRFGGPVH	206	MeR	R	326	NP_001410
1994	VHHQAQRFRFSPM	217	MeR	R	326	NP_001410
1994	HQAQRFRFSPMGV	219	MeR	R	326	NP_001410
1994	ILQVSFKTNKSHK	320	MeK	K	326	NP_001410
1997	TMGRALRYYYQRG	269	MeR	R	619	NP_758961
1998	TMGRALRYYYQRG	257	MeR	R	581	NP_973728
1998	GTPLAVRALTPVS	482	MeR	R	581	NP_973728
1998	HGTPVMRLSMPTQ	497	MeR	R	581	NP_973728
1999	AQLWGQKKKNSNM	318	MeK	K	371	NP_004424
1999	QLWGQKKKNSNMT	319	MeK	K	371	NP_004424
1999	LWGQKKKNSNMTY	320	MeK	K	371	NP_004424
2000	TMGRALRYYYQRG	270	MeR	R	663	NP_001412
2010	ESYFTTRTYGEPE	103	MeR	R	254	NP_000108
2011	DRTNFPRGVSSRS	589	MeR	R	788	NP_001034558
2011	GHSQGRRGASGSI	628	MeR	R	788	NP_001034558
2017	%%%%MWKASAGHA	3	MeK	K	550	NP_005222
2017	QEHQTLKEKELET	70	MeK	K	550	NP_005222
2017	HQTLKEKELETGP	72	MeK	K	550	NP_005222
2017	ELETGPKASHGYG	79	MeK	K	550	NP_005222
2017	SHGYGGKFGVEQD	87	MeK	K	550	NP_005222
2017	GHEYQSKLSKHCS	107	MeK	K	550	NP_005222
2017	SQVDSVRGFGGKF	119	MeR	R	550	NP_005222
2017	VRGFGGKFGVQMD	124	MeK	K	550	NP_005222
2017	FGVQMDRVDQSAV	131	MeR	R	550	NP_005222
2017	SSGFGGKYGVQAD	161	MeK	K	550	NP_005222
2017	YGVQADRVDKSAV	168	MeR	R	550	NP_005222
2017	VKGFGGKFGVQTD	235	MeK	K	550	NP_005222
2017	KTGFGGKFGVQSE	272	MeK	K	550	NP_005222
2017	SKGFGGKYGVQKD	309	MeK	K	550	NP_005222
2017	PQPTEERLPSSPV	414	MeR	R	550	NP_005222
2017	ANYVELRQ%%%%%	549	MeR	R	550	NP_005222
2020	AGAGGGRGGGAGG	96	MeR	R	333	NP_001418
2020	NPNKEDKRPRTAF	245	MeK	K	333	NP_001418
2023	ILKIHAREIFDSR	9	MeR	R	434	NP_001419
2023	REIFDSRGNPTVE	15	MeR	R	434	NP_001419
2023	YEALELRDNDKTR	50	MeR	R	434	NP_001419
2023	NFREAMRIGAEVY	183	MeR	R	434	NP_001419
2023	EFFRSGKYDLDFK	256	MeK	K	434	NP_001419
2023	LYKSFIKDYPVVS	285	MeK	K	434	NP_001419
2023	GVMVSHRSGETED	372	MeR	R	434	NP_001419
2023	KYNQLLRIEEELG	412	MeR	R	434	NP_001419
2026	YEALELRDGDKQR	50	MeR	R	434	NP_001966
2027	YEALELRDGDKGR	50	MeR	R	434	NP_001967
2033	GGQTGLRGPQPLK	237	MeR	R	2414	NP_001420
2033	RGPQPLKMGMMNN	243	MeK	K	2414	NP_001420
2033	PNQMMPRITPQSG	705	MeR	R	2414	NP_001420
2033	QPPIVPRQTPPLQ	728	MeR	R	2414	NP_001420
2033	NLLRTLRSPSSPL	2059	MeR	R	2414	NP_001420
2033	MQAGVQRAGLPQQ	2142	MeR	R	2414	NP_001420
2033	PPQQQQRMQHHMQ	2226	MeR	R	2414	NP_001420
2033	QPVPSPRPQSQPP	2317	MeR	R	2414	NP_001420
2033	HSSPSPRMQPQPS	2330	MeR	R	2414	NP_001420
2035	ERTSESRGLSRLF	77	MeR	R	775	NP_976218
2035	LAPNQTKELEEKV	326	MeK	K	775	NP_976218
2035	KVMELHKSYRSMT	337	MeK	K	775	NP_976218
2035	ASALIDRPAPHFE	491	MeR	R	775	NP_976218
2036	PEDVLLKHQASIN	506	MeK	K	881	NP_036288
2036	ASINELKRTLKEP	515	MeK	K	881	NP_036288
2037	KETSESRGISRFI	72	MeR	R	1005	NP_001422
2037	FIPPWLKKQKSYT	83	MeK	K	1005	NP_001422
2037	ASTLIDRPAPHFE	534	MeR	R	1005	NP_001422
2037	AQEDILKHQASIS	643	MeK	K	1005	NP_001422
2037	ASISELKRNFMES	652	MeK	K	1005	NP_001422
2037	VTEGTIREEQEYE	768	MeR	R	1005	NP_001422
2038	RPHLAIKMPEKAE	623	MeK	K	721	NP_000110
2051	HLKRWTKVDTIAA	154	MeK	K	1022	NP_004436
2052	NRYPHFKTKIEGL	117	MeK	K	455	NP_000111
2052	YPHFKTKIEGLDI	119	MeK	K	455	NP_000111
2054	YVEEVKKNHSIIL	55	MeK	K	288	NP_919337
2054	NPEGKIKEELEDL	71	MeK	K	288	NP_919337
2054	HSVLSRKFVEAMA	125	MeK	K	288	NP_919337
2058	HYQVNFKGKLIMR	229	MeK	K	1512	NP_004437
2058	QVNFKGKLIMRFD	231	MeK	K	1512	NP_004437
2058	MWEEMKKGSQFGQ	328	MeK	K	1512	NP_004437
2058	DGWDDPRFPTVRG	454	MeR	R	1512	NP_004437
2058	VRGVLRRGMTVEG	464	MeR	R	1512	NP_004437
2058	QRKDPSKNQGGGL	991	MeK	K	1512	NP_004437
2058	QWCNVVRWEFKHP	1152	MeR	R	1512	NP_004437
2058	LGQNFSKMFEIVF	1250	MeK	K	1512	NP_004437
2058	SWGLTTRTIGVMT	1278	MeR	R	1512	NP_004437
2058	NYSPGWKFNHWEL	1354	MeK	K	1512	NP_004437
2058	YYTLFGRSY%%%%	1510	MeR	R	1512	NP_004437
2060	SPAEKAKYDEIFL	227	MeK	K	896	NP_001972
2060	YDEIFLKTDKDMD	234	MeK	K	896	NP_001972
2065	PEGESIKIPVCIK	736	MeK	K	1342	NP_001973
2073	EESSSLKRKRLSD	1071	MeK	K	1186	NP_000114
2074	SRDINRKLDSVKR	170	MeK	K	1493	NP_000115
2074	NKRAARKAPAPVT	297	MeK	K	1493	NP_000115
2074	GGGGGRKVGRYRD	448	MeK	K	1493	NP_000115
2074	HDVPKRKKFPASN	1054	MeK	K	1493	NP_000115
2077	%%%%%MKTPADTG	2	MeK	K	548	NP_006485
2077	VARRLGRGSVSDC	183	MeR	R	548	NP_006485
2077	PDLGAFRGPPLAR	218	MeR	R	548	NP_006485
2077	RGPPLARLPHDPG	224	MeR	R	548	NP_006485
2077	HDPGVFRVYPRPR	233	MeR	R	548	NP_006485
2077	NYHLSPRAFLHYP	329	MeR	R	548	NP_006485
2077	SSSSPFKFKLQPP	376	MeK	K	548	NP_006485
2079	TKRPEGRTYADYE	17	MeR	R	104	NP_004441
2091	KPGFSPRGGGFGG	8	MeR	R	321	NP_001427
2091	GGGFGGRGGFGDR	15	MeR	R	321	NP_001427
2091	RGGFGDRGGRGGR	21	MeR	R	321	NP_001427
2091	FGDRGGRGGRGGF	24	MeR	R	321	NP_001427
2091	RGGRGGRGGFGGG	27	MeR	R	321	NP_001427
2091	GGFGGGRGRGGGF	34	MeR	R	321	NP_001427
2091	FGGGRGRGGGFRG	36	MeR	R	321	NP_001427
2091	GFRGRGRGGGGGG	45	MeR	R	321	NP_001427
2091	GGGGGGRGGGGFH	59	MeR	R	321	NP_001427
2091	FHSGGNRGRGRGG	70	MeR	R	321	NP_001427
2091	SGGNRGRGRGGKR	72	MeR	R	321	NP_001427
2091	RGRGGKRGNQSGK	78	MeR	R	321	NP_001427
2099	LASTNDKGSMAME	171	MeK	K	595	NP_000116
2099	MAMESAKETRYCA	180	MeK	K	595	NP_000116
2099	GIRKDRRGGRMLK	260	MeR	R	595	NP_000116
2099	RGGRMLKHKRQRD	266	MeK	K	595	NP_000116
2099	RDDGEGRGEVGSA	277	MeR	R	595	NP_000116
2099	LMIKRSKKNSLAL	302	MeK	K	595	NP_000116
2099	SMEHPGKLLFAPN	401	MeK	K	595	NP_000116
2107	DPSAADRNVEIWK	10	MeR	R	437	NP_004721
2107	LPKKHGRGGQSAL	182	MeR	R	437	NP_004721
2107	GGQSALRFARLRM	189	MeR	R	437	NP_004721
2107	EKKLIGRYFDEIS	289	MeR	R	437	NP_004721
2107	EGSQFVKGFGGIG	404	MeK	K	437	NP_004721
2108	VKVFSVRGTSFDA	169	MeR	R	333	NP_000117
2108	VVVSGGRGLKSGE	223	MeR	R	333	NP_000117
2109	IRVKPDRTGVVTD	117	MeR	R	346	NP_001014763
2109	LAMGADRGIHVEV	176	MeR	R	346	NP_001014763
2109	VVTADLRLNEPRY	277	MeR	R	346	NP_001014763
2109	TLPNIMKAKKKKI	291	MeK	K	346	NP_001014763
2109	PNIMKAKKKKIEV	293	MeK	K	346	NP_001014763
2109	NIMKAKKKKIEVI	294	MeK	K	346	NP_001014763
2122	NKEKPFKCHLCDR	979	MeK	K	1239	NP_004982
2125	%%%%MFKGLSKGS	3	MeK	K	2033	NP_001979
2130	SGPGENRSMSGPD	298	MeR	R	661	NP_053733
2130	MSGPDNRGRGRGG	306	MeR	R	661	NP_053733
2130	GPDNRGRGRGGFD	308	MeR	R	661	NP_053733
2130	DNRGRGRGGFDRG	310	MeR	R	661	NP_053733
2130	GRGGFDRGGMSRG	315	MeR	R	661	NP_053733
2130	DRGGMSRGGRGGG	320	MeR	R	661	NP_053733
2130	GMSRGGRGGGRGG	323	MeR	R	661	NP_053733
2130	GGRGGGRGGMGAG	327	MeR	R	661	NP_053733
2130	PPMNSMRGGLPPR	460	MeR	R	661	NP_053733
2130	RGGLPPREGRGMP	466	MeR	R	661	NP_053733
2130	LPPREGRGMPPPL	469	MeR	R	661	NP_053733
2130	GMPPPLRGGPGGP	476	MeR	R	661	NP_053733
2130	PGGPMGRMGGRGG	491	MeR	R	661	NP_053733
2130	MGRMGGRGGDRGG	495	MeR	R	661	NP_053733
2130	GGRGGDRGGFPPR	499	MeR	R	661	NP_053733
2130	RGGFPPRGPRGSR	505	MeR	R	661	NP_053733
2130	FPPRGPRGSRGNP	508	MeR	R	661	NP_053733
2130	RGPRGSRGNPSGG	511	MeR	R	661	NP_053733
2130	PPPGGDRGRGGPG	568	MeR	R	661	NP_053733
2130	PGGDRGRGGPGGM	570	MeR	R	661	NP_053733
2130	GGPGGMRGGRGGL	577	MeR	R	661	NP_053733
2130	GGMRGGRGGLMDR	580	MeR	R	661	NP_053733
2130	RGGLMDRGGPGGM	586	MeR	R	661	NP_053733
2130	GPGGMFRGGRGGD	594	MeR	R	661	NP_053733
2130	GMFRGGRGGDRGG	597	MeR	R	661	NP_053733
2130	GGRGGDRGGFRGG	601	MeR	R	661	NP_053733
2130	GDRGGFRGGRGMD	605	MeR	R	661	NP_053733
2130	GGFRGGRGMDRGG	608	MeR	R	661	NP_053733
2130	GGRGMDRGGFGGG	612	MeR	R	661	NP_053733
2130	GGFGGGRRGGPGG	619	MeR	R	661	NP_053733
2130	GFGGGRRGGPGGP	620	MeR	R	661	NP_053733
2130	MEQMGGRRGGRGG	637	MeR	R	661	NP_053733
2130	EQMGGRRGGRGGP	638	MeR	R	661	NP_053733
2130	GGRRGGRGGPGKM	641	MeR	R	661	NP_053733
2131	FGGLQFRASRSHS	29	MeR	R	746	NP_000118
2135	ICKLPGRVMGIRV	12	MeR	R	330	NP_001430
2140	EIYDKHKSNVGGL	430	MeK	K	573	NP_001981
2145	SQADALKYVGIER	736	MeK	K	747	NP_001982
2146	WAAHCRKIQLKKD	510	MeK	K	751	NP_004447
2146	CRKIQLKKDGSSN	514	MeK	K	751	NP_004447
2146	RKIQLKKDGSSNH	515	MeK	K	751	NP_004447
2146	SQADALKYVGIER	740	MeK	K	751	NP_004447
2152	GVGQSWKENSPLN	287	MeK	K	295	NP_001984
2161	HDLALLRLQEDAD	466	MeR	R	615	NP_000496
2171	VQQLEGRWRLVDS	10	MeR	R	135	NP_001435
2171	GFDEYMKELGVGI	24	MeK	K	135	NP_001435
2175	VAVISERLRAVLG	683	MeR	R	1455	NP_000126
2177	RRVPFLKNKGSRN	992	MeK	K	1471	NP_149075
2178	LGELLRRDLGVGT	142	MeR	R	536	NP_068741
2178	ASPLSERCQRQLQ	159	MeR	R	536	NP_068741
2178	SNLDDAKGLAESL	272	MeK	K	536	NP_068741
2186	%%MRGRRGRPPKQ	5	MeR	R	2920	NP_872579
2186	MRGRRGRPPKQPA	7	MeR	R	2920	NP_872579
2186	RRGRPPKQPAAPA	10	MeK	K	2920	NP_872579
2186	EVAPKTRLSSPRG	63	MeR	R	2920	NP_872579
2186	TRLSSPRGGSSSR	68	MeR	R	2920	NP_872579
2186	RGGSSSRRKPPPP	74	MeR	R	2920	NP_872579
2186	STSAPGRGGRGGG	92	MeR	R	2920	NP_872579
2186	ESIRAKKGDIDNV	564	MeK	K	2920	NP_872579
2186	GDIDNVKSPEETE	571	MeK	K	2920	NP_872579
2186	KKEVIMKGNINNY	707	MeK	K	2920	NP_872579
2186	TGNCEDRLPVKGT	1348	MeR	R	2920	NP_872579
2186	FTSFQPRTATVTI	2029	MeR	R	2920	NP_872579
2186	TATVTIRPNTSGS	2036	MeR	R	2920	NP_872579
2186	ITGPQIRPGMTVI	2058	MeR	R	2920	NP_872579
2186	PGMTVIRTPLQQS	2065	MeR	R	2920	NP_872579
2186	LGKAIIRTPVMVQ	2079	MeR	R	2920	NP_872579
2186	SASQPPRPQQGQV	2139	MeR	R	2920	NP_872579
2192	TFREFTRPEEIIF	611	MeR	R	703	NP_006477
2193	VAELLLRRLEASD	12	MeR	R	508	NP_004452
2193	SAADGPRVFRVVD	124	MeR	R	508	NP_004452
2193	RRLQLVRGGQAEK	144	MeR	R	508	NP_004452
2193	KYFSIDRVFRNET	355	MeR	R	508	NP_004452
2194	WVCSSLRHAQPTC	1552	MeR	R	2511	NP_004095
2194	GTLNLDRVTREAC	2004	MeR	R	2511	NP_004095
2194	ANSAMERICEKRR	2043	MeR	R	2511	NP_004095
2194	SHQGLDRQELSFA	2413	MeR	R	2511	NP_004095
2194	SFYYKLRAAEQYT	2428	MeR	R	2511	NP_004095
2196	PQKSSWKLLTVNV	804	MeK	K	4349	NP_001438
2200	AQPHPCRRGFIPN	232	MeR	R	2871	NP_000129
2201	SRCIDQRTGMCFS	362	MeR	R	2912	NP_001990
2201	SGLVNGRCAQELP	374	MeR	R	2912	NP_001990
2201	YLHTAKKKLMPGT	2861	MeK	K	2912	NP_001990
2201	TSIPLYKKKELKK	2879	MeK	K	2912	NP_001990
2218	TEFVDMKVHVPCE	408	MeK	K	461	NP_006722
2230	GLTDRSRLGCQIC	149	MeR	R	184	NP_004100
2237	VAPSAIRENDIKS	19	MeR	R	380	NP_004102
2237	SGELAKRSERRAE	100	MeR	R	380	NP_004102
2237	AKRSERRAEAEKQ	104	MeR	R	380	NP_004102
2237	GSPVLMRHLTASE	192	MeR	R	380	NP_004102
2237	RLDDFFKVTGSLS	345	MeK	K	380	NP_004102
2245	PGLLARRGSGSAL	46	MeR	R	961	NP_004454
2245	QHHRALRFSYHLE	90	MeR	R	961	NP_004454
2245	LEGSQPRPGLHQG	101	MeR	R	961	NP_004454
2245	GLHQGNRILVKSL	109	MeR	R	961	NP_004454
2247	GSRLGDRGRGRAL	82	MeR	R	288	NP_001997
2247	RLGDRGRGRALPG	84	MeR	R	288	NP_001997
2247	GDRGRGRALPGGR	86	MeR	R	288	NP_001997
2247	GGRLGGRGRGRAP	96	MeR	R	288	NP_001997
2247	RLGGRGRGRAPER	98	MeR	R	288	NP_001997
2247	PERVGGRGRGRGT	108	MeR	R	288	NP_001997
2247	RVGGRGRGRGTAA	110	MeR	R	288	NP_001997
2247	GGRGRGRGTAAPR	112	MeR	R	288	NP_001997
2247	RGTAAPRAAPAAR	118	MeR	R	288	NP_001997
2247	RAAPAARGSRPGP	124	MeR	R	288	NP_001997
2248	RRDAGGRGGVYEH	32	MeR	R	239	NP_005238
2248	HLGGAPRRRKLYC	44	MeR	R	239	NP_005238
2248	LGGAPRRRKLYCA	45	MeR	R	239	NP_005238
2271	KAFGILKRAAAEV	100	MeK	K	510	NP_000134
2271	KIANDIRFLGSGP	343	MeR	R	510	NP_000134
2273	EVHYKNRFWHDTC	59	MeR	R	280	NP_001440
2280	GRTFPKRGQTCVV	19	MeR	R	108	NP_000792
2280	GKQEVIRGWEEGV	58	MeR	R	108	NP_000792
2286	ELGYGERGAPPKI	115	MeR	R	142	NP_476433
2287	WTVEQLRSEQLPK	16	MeR	R	224	NP_002004
2287	GVGKVIRGWDEAL	173	MeR	R	224	NP_002004
2287	TMSKGEKARLEIE	187	MeK	K	224	NP_002004
2288	MPMIGDRVFVHYT	52	MeR	R	459	NP_002005
2288	EKGLFRRGEAHLA	359	MeR	R	459	NP_002005
2288	NDFELARADFQKV	373	MeR	R	459	NP_002005
2288	YANMFERLAEEEN	417	MeR	R	459	NP_002005
2289	EKGLYRRGEAQLL	357	MeR	R	457	NP_004108
2296	YPGGMARAYGPYT	62	MeR	R	553	NP_001444
2305	YFKHIAKPGWKNS	278	MeK	K	801	NP_973731
2305	IAKPGWKNSIRHN	282	MeK	K	801	NP_973731
2307	RRRRFTRQTGAEG	116	MeR	R	330	NP_004109
2307	TGAEGTRGPAKAR	124	MeR	R	330	NP_004109
2308	KSGKSPRRRAASM	251	MeR	R	655	NP_002006
2308	GKSPRRRAASMDN	253	MeR	R	655	NP_002006
2312	RSHDEDRASHGHS	343	MeR	R	4061	NP_002007
2312	SGESSGRSRSFLY	1437	MeR	R	4061	NP_002007
2312	SGESSGRSGSFLY	2086	MeR	R	4061	NP_002007
2312	QSGDGSRHSGSRH	3824	MeR	R	4061	NP_002007
2313	PNPNVPRHPNTHV	438	MeR	R	452	NP_002008
2314	TEAQVFKAKFKNW	832	MeK	K	1269	NP_002009
2316	MSSSHSRAGQSAA	7	MeR	R	2647	NP_001104026
2316	AEDAPWKKIQQNT	42	MeK	K	2647	NP_001104026
2316	CGNQKVRAWGPGL	580	MeR	R	2647	NP_001104026
2316	QDFHPDRVKARGP	674	MeR	R	2647	NP_001104026
2316	TGVAVNKPAEFTV	691	MeK	K	2647	NP_001104026
2316	SAGSPARFTIDTK	1087	MeR	R	2647	NP_001104026
2316	ETYVQDRGDGMYK	1312	MeR	R	2647	NP_001104026
2316	TVSVKYKGQHVPG	2217	MeK	K	2647	NP_001104026
2316	GGAHKVRAGGPGL	2242	MeR	R	2647	NP_001104026
2317	AEDAPWKKIQQNT	15	MeK	K	2602	NP_001448
2317	LKCVNKRIGNLQT	36	MeR	R	2602	NP_001448
2317	KARAYGRGIEPTG	262	MeR	R	2602	NP_001448
2317	LNGLENRVEVGKD	955	MeR	R	2602	NP_001448
2317	EFTVDTRGAGGQG	969	MeR	R	2602	NP_001448
2317	GSGVRARVLQSFT	1438	MeR	R	2602	NP_001448
2317	RAKVYGRGLSEGR	2010	MeR	R	2602	NP_001448
2317	TVSVKYRGQHVTG	2172	MeR	R	2602	NP_001448
2317	GGAHKVRAGGPGL	2197	MeR	R	2602	NP_001448
2318	AEDAPWKKIQQNT	35	MeK	K	2725	NP_001449
2318	TGVEVGKPTHFTV	886	MeK	K	2725	NP_001449
2318	QGQLDVRMTSPSR	1002	MeR	R	2725	NP_001449
2318	TVAVKYRGQHVPG	2293	MeR	R	2725	NP_001449
2318	GEGGAHKVRAGGT	2316	MeK	K	2725	NP_001449
2319	EQIYQDRDQFAKL	127	MeR	R	428	NP_004466
2321	KMQNKDKGLYTCR	306	MeK	K	1338	NP_002010
2321	ERLKLGKSLGRGA	831	MeK	K	1338	NP_002010
2321	DLFFLNKDAALHM	932	MeK	K	1338	NP_002010
2321	FAELVEKLGDLLQ	1153	MeK	K	1338	NP_002010
2332	DGQGMGRGSRPYR	471	MeR	R	632	NP_002015
2332	GMGRGSRPYRNRG	474	MeR	R	632	NP_002015
2332	RGSRPYRNRGHGR	477	MeR	R	632	NP_002015
2332	NRGHGRRGPGYTS	484	MeR	R	632	NP_002015
2332	RGDGRRRGGGGRG	534	MeR	R	632	NP_002015
2332	RRGGGGRGQGGRG	539	MeR	R	632	NP_002015
2332	GRGQGGRGRGGGF	544	MeR	R	632	NP_002015
2332	GQGGRGRGGGFKG	546	MeR	R	632	NP_002015
2335	IGDQWDKQHDMGH	486	MeK	K	2477	NP_997647
2339	TTGYNDRAVLERE	253	MeR	R	379	NP_002018
2339	KGILQDRGLSKYP	287	MeR	R	379	NP_002018
2355	PRPGVIKTIGTTV	104	MeK	K	326	NP_005244
2494	KFGPMYKRDRALK	173	MeK	K	541	NP_995582
2516	KFGPMYKRDRALK	100	MeK	K	461	NP_004950
2521	GYGQQDRGGRGRG	213	MeR	R	526	NP_004951
2521	QQDRGGRGRGGSG	216	MeR	R	526	NP_004951
2521	DRGGRGRGGSGGG	218	MeR	R	526	NP_004951
2521	GGGGYNRSSGGYE	234	MeR	R	526	NP_004951
2521	SGGYEPRGRGGGR	242	MeR	R	526	NP_004951
2521	GYEPRGRGGGRGG	244	MeR	R	526	NP_004951
2521	RGRGGGRGGRGGM	248	MeR	R	526	NP_004951
2521	GGGRGGRGGMGGS	251	MeR	R	526	NP_004951
2521	GMGGSDRGGFNKF	259	MeR	R	526	NP_004951
2521	NKFGGPRDQGSRH	269	MeR	R	526	NP_004951
2521	FSGNPIKVSFATR	365	MeK	K	526	NP_004951
2521	KVSFATRRADFNR	371	MeR	R	526	NP_004951
2521	VSFATRRADFNRG	372	MeR	R	526	NP_004951
2521	RGGPMGRGGYGGG	394	MeR	R	526	NP_004951
2521	GSGGGGRGGFPSG	407	MeR	R	526	NP_004951
2521	NYGDDRRGGRGGY	473	MeR	R	526	NP_004951
2521	DDRRGGRGGYDRG	476	MeR	R	526	NP_004951
2521	GRGGYDRGGYRGR	481	MeR	R	526	NP_004951
2521	YDRGGYRGRGGDR	485	MeR	R	526	NP_004951
2521	RGGYRGRGGDRGG	487	MeR	R	526	NP_004951
2521	RGRGGDRGGFRGG	491	MeR	R	526	NP_004951
2521	GDRGGFRGGRGGG	495	MeR	R	526	NP_004951
2521	GGFRGGRGGGDRG	498	MeR	R	526	NP_004951
2521	GRGGGDRGGFGPG	503	MeR	R	526	NP_004951
2521	PGKMDSRGEHRQD	514	MeR	R	526	NP_004951
2526	GAGQGPRPLHSGT	75	MeR	R	530	NP_002024
2526	TAPFHSRASGERQ	87	MeR	R	530	NP_002024
2526	FNISGCRLLTDRA	221	MeR	R	530	NP_002024
2526	CRLLTDRASYGEA	226	MeR	R	530	NP_002024
2526	AVLFHHRDLVKGP	240	MeR	R	530	NP_002024
2535	RIRTIMKHDGTKT	446	MeK	K	565	NP_001457
2539	EQVALSRTQVCGI	39	MeR	R	545	NP_000393
2539	DLQSSDRLSNHIS	212	MeR	R	545	NP_000393
2547	VFYGTEKDKNSVN	92	MeK	K	609	NP_001460
2547	LDNPGAKRILELD	114	MeK	K	609	NP_001460
2547	LELDQFKGQQGQK	123	MeK	K	609	NP_001460
2547	TKAGDLRDTGIFL	194	MeR	R	609	NP_001460
2547	DLMHLKKPGGFDI	207	MeK	K	609	NP_001460
2547	AEDEDLRVHFEES	230	MeR	R	609	NP_001460
2547	KLEDLLRKVRAKE	244	MeR	R	609	NP_001460
2547	PVKTKTRTFNTST	301	MeR	R	609	NP_001460
2547	LPSDTKRSQIYGS	318	MeR	R	609	NP_001460
2547	KLRFTYRSDSFEN	474	MeR	R	609	NP_001460
2551	KLSRALRYYYDGD	379	MeR	R	454	NP_002031
2555	QKWKDERLKFKGP	101	MeR	R	451	NP_000798
2576	STYYWPRPRRYVQ	13	MeR	R	117	NP_001465
2576	YYWPRPRRYVQPP	15	MeR	R	117	NP_001465
2577	STYYWPRPRRYVQ	13	MeR	R	117	NP_001466
2577	YYWPRPRRYVQPP	15	MeR	R	117	NP_001466
2580	NNIEDVRLFLDSK	439	MeR	R	1311	NP_005246
2580	NQGFSSRSDKKGP	1192	MeR	R	1311	NP_005246
2583	DESQMAKHRLLFF	517	MeK	K	533	NP_001469
2583	HRLLFFKHRLQCM	524	MeK	K	533	NP_001469
2590	RLELRKKLSCKPF	420	MeK	K	571	NP_004472
2596	EAVDETKPKESAR	252	MeK	K	274	NP_001123536
2597	%%MGKVKVGVNGF	5	MeK	K	335	NP_002037
2597	GVNGFGRIGRLVT	13	MeR	R	335	NP_002037
2597	VKAENGKLVINGN	66	MeK	K	335	NP_002037
2597	ITIFQERDPSKIK	80	MeR	R	335	NP_002037
2597	CLAPLAKVIHDNF	162	MeK	K	335	NP_002037
2597	VDGPSGKLWRDGR	194	MeK	K	335	NP_002037
2597	KLWRDGRGALQNI	200	MeR	R	335	NP_002037
2597	AAKAVGKVIPELN	219	MeK	K	335	NP_002037
2597	IPELNGKLTGMAF	227	MeK	K	335	NP_002037
2597	KYDDIKKVVKQAS	260	MeK	K	335	NP_002037
2597	DIKKVVKQASEGP	263	MeK	K	335	NP_002037
2597	EFGYSNRVVDLMA	323	MeR	R	335	NP_002037
2597	MAHMASKE%%%%%	334	MeK	K	335	NP_002037
2617	EHTFHVREGDEQR	596	MeR	R	739	NP_002038
2617	PHTATLRDRDSMR	687	MeR	R	739	NP_002038
2618	IIGSGGREHTLAW	13	MeR	R	1010	NP_000810
2618	EHTLAWKLAQSHH	20	MeK	K	1010	NP_000810
2618	AKEFMDRHGIPTA	116	MeR	R	1010	NP_000810
2618	IPTAQWKAFTKPE	125	MeK	K	1010	NP_000810
2618	AFLQQPRSLTYKE	433	MeR	R	1010	NP_000810
2618	AGLFDLKAAGFKD	480	MeK	K	1010	NP_000810
2618	GLDKAERAGIPTR	855	MeR	R	1010	NP_000810
2624	TGGQMCRPHLLHS	86	MeR	R	480	NP_116027
2627	APLPVPRGPSADL	374	MeR	R	595	NP_005248
2631	SDMLLSRKNQLLL	164	MeR	R	286	NP_001474
2631	PNIYELRSYQLRP	190	MeR	R	286	NP_001474
2631	QTREDIRNAAWHK	249	MeR	R	286	NP_001474
2633	DRVQLLKEQERTL	544	MeK	K	592	NP_002044
2639	RILLANRNEVFHR	88	MeR	R	438	NP_000150
2639	RQYALDRMQFGVP	319	MeR	R	438	NP_000150
2664	KVLHMDRNPYYGG	35	MeR	R	447	NP_001484
2664	PPESMGRGRDWNV	68	MeR	R	447	NP_001484
2664	ESMGRGRDWNVDL	70	MeR	R	447	NP_001484
2664	PQTTSMRDVYRKF	169	MeR	R	447	NP_001484
2664	SLARYGKSPYLYP	221	MeK	K	447	NP_001484
2664	IIMENGKVVGVKS	264	MeK	K	447	NP_001484
2664	PSYIPDRVRKAGQ	290	MeR	R	447	NP_001484
2665	KVLHMDRNPYYGG	35	MeR	R	445	NP_001485
2665	PPESMGRGRDWNV	68	MeR	R	445	NP_001485
2665	ESMGRGRDWNVDL	70	MeR	R	445	NP_001485
2665	EGSFVYKGGKIYK	112	MeK	K	445	NP_001485
2665	SLARYGKSPYLYP	221	MeK	K	445	NP_001485
2670	RITSAARRSYVSS	11	MeR	R	432	NP_002046
2670	ITSAARRSYVSSG	12	MeR	R	432	NP_002046
2671	MAAPGERGRFHGG	7	MeR	R	205	NP_005253
2672	PRSFLVKSKKAHS	8	MeK	K	422	NP_005254
2683	LHPVLQRQQLDYG	204	MeR	R	398	NP_001488
2697	HGKVKMRGGLLRT	148	MeR	R	382	NP_000156
2706	FPISHIRLWALQL	75	MeR	R	226	NP_003995
2706	IRYCSGKSKKPV%	221	MeK	K	226	NP_003995
2706	YCSGKSKKPV%%%	223	MeK	K	226	NP_003995
2717	FYEWTSRLRSHIN	402	MeR	R	429	NP_000160
2720	SRDSFLKDGQPFR	43	MeK	K	677	NP_000395
2733	RCWETLKALRSSD	12	MeK	K	698	NP_001003722
2734	DDFHLDRHLYFAC	310	MeR	R	1203	NP_036333
2734	GLHRKGRTLHCLM	460	MeR	R	1203	NP_036333
2735	GPHDSARGGMIPH	161	MeR	R	1106	NP_005260
2735	ARYASARGGGTSP	597	MeR	R	1106	NP_005260
2736	HMEHYLRSVHSSP	131	MeR	R	1586	NP_005261
2736	SMISAARGLSPAD	146	MeR	R	1586	NP_005261
2736	PLPGLERMSLRTR	910	MeR	R	1586	NP_005261
2736	RMSLRTRLALLDA	916	MeR	R	1586	NP_005261
2736	LPAGCPRPLGPRR	933	MeR	R	1586	NP_005261
2736	RPLGPRRGSDGPT	939	MeR	R	1586	NP_005261
2736	ADRRGLRLQSHPS	1008	MeR	R	1586	NP_005261
2736	TDGGLARGAYSPR	1021	MeR	R	1586	NP_005261
2736	GFSDNPRLPSPGL	1098	MeR	R	1586	NP_005261
2736	GRHRGVRAVQQQL	1387	MeR	R	1586	NP_005261
2736	QQLAYARATGHAM	1397	MeR	R	1586	NP_005261
2737	PDLPFIRISPHRN	175	MeR	R	1580	NP_000159
2737	SMISATRGLSPTD	220	MeR	R	1580	NP_000159
2737	MHNKRSKIKPDED	436	MeK	K	1580	NP_000159
2737	NASDRAKHQNRTH	595	MeK	K	1580	NP_000159
2738	PESSAERPAGQPP	125	MeR	R	376	NP_612474
2738	VPCAQPRGAWRVT	140	MeR	R	376	NP_612474
2739	LQQTMLRVKDPKK	38	MeR	R	184	NP_006699
2744	ERESGDRNFAIGY	387	MeR	R	669	NP_055720
2746	VEGFFDRGASIVE	76	MeR	R	558	NP_005262
2746	ASLMTYKCAVVDV	171	MeK	K	558	NP_005262
2746	TPGFGDKTFVVQG	302	MeK	K	558	NP_005262
2746	TAEFQDRISGASE	496	MeR	R	558	NP_005262
2747	VEGFFDRGASIVE	76	MeR	R	558	NP_036216
2747	ASLMTYKCAVVDV	171	MeK	K	558	NP_036216
2767	EVKESKRINAEIE	20	MeR	R	359	NP_002058
2768	GGQRSQRQKWFQC	235	MeR	R	381	NP_031379
2769	QDVLRSRMPTTGI	186	MeR	R	374	NP_002059
2769	VQKTNLRIVDVGG	205	MeR	R	374	NP_002059
2773	ACFSRSREYQLND	144	MeR	R	354	NP_006487
2773	YLNDLDRISQSNY	161	MeR	R	354	NP_006487
2778	IRDEFLRISTASG	990	MeR	R	1037	NP_536350
2782	QLKNQIRDARKAC	19	MeR	R	340	NP_002065
2782	NQIRDARKACADA	22	MeR	R	340	NP_002065
2783	QEAEQLRNQIRDA	15	MeR	R	340	NP_005264
2785	KMVEQLKIEASLC	24	MeK	K	75	NP_036334
2787	KVVQQLRLEAGLN	18	MeR	R	68	NP_005265
2794	SQGLGPRGYDPNR	74	MeR	R	607	NP_005266
2794	YDPNRYRLHFERD	82	MeR	R	607	NP_005266
2799	QNVFAPRNKNFNI	255	MeR	R	552	NP_002067
2801	ETMQNDRTTISRA	532	MeR	R	1002	NP_004477
2802	TLTSKLKASQAEI	562	MeK	K	1498	NP_005886
2802	REIQSLKQQLDLT	1304	MeK	K	1498	NP_005886
2804	SKILLEKMELEVA	323	MeK	K	3259	NP_004478
2804	LEVAERKLSFHNL	332	MeK	K	3259	NP_004478
2804	SRAEEAKKEQVEE	945	MeK	K	3259	NP_004478
2804	EYETLSKKFQSLM	1740	MeK	K	3259	NP_004478
2805	VKTMADRILTMRS	330	MeR	R	413	NP_002070
2806	FLQRFFKFSRDVF	150	MeK	K	430	NP_002071
2814	AECPGPRGPPPRP	476	MeR	R	560	NP_004479
2820	AGSNCLKSSYVLS	190	MeK	K	727	NP_000399
2821	RDPQFQKLQQWYR	12	MeK	K	558	NP_000166
2821	VTEDVMRMLVDLA	66	MeR	R	558	NP_000166
2821	HVALRNRSNTPIL	106	MeR	R	558	NP_000166
2821	QTEALMRGKSTEE	438	MeR	R	558	NP_000166
2845	LQALNIRIGTRFS	241	MeR	R	433	NP_005286
2847	LCETFRKRLVLSV	389	MeK	K	422	NP_005288
2862	TALSVERYLAICR	136	MeR	R	412	NP_001498
2867	RKSPWWRSIAVVF	255	MeR	R	330	NP_005297
2867	FSSSVVRRAFGRG	281	MeR	R	330	NP_005297
2867	VRRAFGRGLQVLR	286	MeR	R	330	NP_005297
2869	PPEPPKKGLLQRL	548	MeK	K	590	NP_005299
2874	TSQPGPRLPFIQH	312	MeR	R	327	NP_004480
2874	QHSQNPRFYHK%%	323	MeR	R	327	NP_004480
2880	EILGTFKSISWDP	167	MeK	K	221	NP_001500
2885	EMLSKQRHDGAFL	78	MeR	R	217	NP_002077
2885	YVTPVNRNV%%%%	215	MeR	R	217	NP_002077
2887	LYVCLRRSGLYCS	316	MeR	R	594	NP_005302
2895	LEHLHRRVNSLCT	880	MeR	R	1007	NP_001501
2895	IDTLPTRQALEQI	913	MeR	R	1007	NP_001501
2897	KTNGLRKDFDLDI	386	MeK	K	918	NP_000821
2897	LDIISLKEEGTEK	396	MeK	K	918	NP_000821
2903	VHIEEKKKSPDFN	880	MeK	K	1464	NP_000824
2908	DFYKTLRGGATVK	34	MeR	R	778	NP_001019265
2911	LSYPSIKEVYLIC	740	MeK	K	908	NP_001264996
2923	PWCGHCKRLAPEY	61	MeK	K	505	NP_005304
2923	YEAAATRLKGIVP	73	MeR	R	505	NP_005304
2923	GAYDGPRTADGIV	119	MeR	R	505	NP_005304
2923	PASVPLRTEEEFK	140	MeR	R	505	NP_005304
2923	KAASNLRDNYRFA	179	MeR	R	505	NP_005304
2923	IPVVAIRTAKGEK	329	MeR	R	505	NP_005304
2923	PSPYEVRGFPTIY	448	MeR	R	505	NP_005304
2931	GPGGSGRARTSSF	16	MeR	R	483	NP_063937
2932	SAFGSMKVSRDKD	27	MeK	K	433	NP_002084
2934	QFFKNWRDPDQTD	397	MeR	R	782	NP_000168
2935	FETGFEKGGQTRE	334	MeK	K	637	NP_002085
2936	EELVTLR%%%%%%	522	MeR	R	522	NP_000628
2937	ENELLARNIHVIR	230	MeR	R	474	NP_000169
2937	GSLDQDRRLFVDG	252	MeR	R	474	NP_000169
2944	DAPDYDRSQWLNE	43	MeR	R	218	NP_000552
2946	DAPDYDRSQWLNE	43	MeR	R	218	NP_000839
2946	QSNAILRYIARKH	78	MeR	R	218	NP_000839
2947	EAPDYDRSQWLDV	47	MeR	R	225	NP_000840
2947	QSNAILRYIARKH	82	MeR	R	225	NP_000840
2948	DAPDYDRSQWLNE	43	MeR	R	218	NP_000841
2949	QSNAILRYIARKH	78	MeR	R	218	NP_000842
2950	WQEGSLKASCLYG	45	MeK	K	210	NP_000843
2950	TLGLYGKDQQEAA	82	MeK	K	210	NP_000843
2950	SQNQGGKTFIVGD	141	MeK	K	210	NP_000843
2950	PINGNGKQ%%%%%	209	MeK	K	210	NP_000843
2956	ASREGGRAAAAPG	33	MeR	R	1360	NP_000170
2956	FDDSPTRGWVSKR	140	MeR	R	1360	NP_000170
2956	GQFSDDRHCSRFR	577	MeR	R	1360	NP_000170
2956	NVGSPLKSQNHPD	833	MeK	K	1360	NP_000170
2956	PPFLELKGSRHPC	1092	MeK	K	1360	NP_000170
2956	EEQENGKAYCVLV	1126	MeK	K	1360	NP_000170
2956	RLTPIDRVFTRLG	1172	MeR	R	1360	NP_000170
2957	QLLQVVRAANGAQ	167	MeR	R	376	NP_056943
2959	ITTMADRINLPRN	127	MeR	R	316	NP_001505
2960	ALKRLAKYVIRGF	19	MeK	K	439	NP_005504
2961	KIEEYLKRQGISS	238	MeK	K	291	NP_002086
2963	LSQQWAKASGRGE	33	MeK	K	249	NP_004119
2963	WAKASGRGEVGKL	37	MeR	R	249	NP_004119
2966	IEDILFKAKRKRV	40	MeK	K	395	NP_001506
2969	STTQANRMSVDAV	101	MeR	R	998	NP_127492
2969	PYEKMLRDQSAVV	143	MeR	R	998	NP_127492
2969	MVTDADRSILSPG	206	MeR	R	998	NP_127492
2969	GSCGPIKVKTEPT	219	MeK	K	998	NP_127492
2969	EPANAGKRKVREF	343	MeK	K	998	NP_127492
2969	KPASGVKEEWYAR	456	MeK	K	998	NP_127492
2969	GSNVPFKPRGREF	715	MeK	K	998	NP_127492
2969	LEISSMRRILDSA	927	MeR	R	998	NP_127492
2975	KLDQPDRFSFKDQ	1541	MeR	R	2109	NP_001511
2976	KRGRKSKAELLLL	148	MeK	K	911	NP_001512
2976	RTLQWCKANSHFL	623	MeK	K	911	NP_001512
2976	SQLCLDRLQLEAI	831	MeR	R	911	NP_001512
2976	ASPLGHRMQLESR	876	MeR	R	911	NP_001512
2984	RRVASYKKGTLEY	1054	MeK	K	1073	NP_004954
3005	TSAPAAKPKRAKA	12	MeK	K	194	NP_005309
3005	YIKSHYKVGENAD	59	MeK	K	194	NP_005309
3005	VTTGVLKQTKGVG	82	MeK	K	194	NP_005309
3005	AKSDEPKKSVAFK	102	MeK	K	194	NP_005309
3005	KKSVAFKKTKKEI	108	MeK	K	194	NP_005309
3005	KLAATPKKAKKPK	155	MeK	K	194	NP_005309
3006	VKKKAAKKAGGTP	26	MeK	K	213	NP_005310
3006	AGGTPRKASGPPV	34	MeK	K	213	NP_005310
3006	KAVAASKERSGVS	52	MeK	K	213	NP_005310
3006	VAASKERSGVSLA	54	MeR	R	213	NP_005310
3006	AGYDVEKNNSRIK	75	MeK	K	213	NP_005310
3006	SGEAKPKVKKAGG	119	MeK	K	213	NP_005310
3006	AAATVTKKVAKSP	168	MeK	K	213	NP_005310
3006	KPKKAAKSAAKAV	187	MeK	K	213	NP_005310
3007	ATAGKRKASGPPV	35	MeK	K	221	NP_005311
3007	VAASKERSGVSLA	55	MeR	R	221	NP_005311
3007	SLAALKKALAAAG	65	MeK	K	221	NP_005311
3007	GTLVQTKGTGASG	98	MeK	K	221	NP_005311
3007	GASGSFKLNKKAA	107	MeK	K	221	NP_005311
3008	VKKKARKSAGAAK	26	MeK	K	219	NP_005312
3008	AGAAKRKASGPPV	34	MeK	K	219	NP_005312
3008	VAASKERSGVSLA	54	MeR	R	219	NP_005312
3008	SLAALKKALAAAG	64	MeK	K	219	NP_005312
3008	AGYDVEKNNSRIK	75	MeK	K	219	NP_005312
3008	GTLVQTKGTGASG	97	MeK	K	219	NP_005312
3008	GASGSFKLNKKAA	106	MeK	K	219	NP_005312
3008	SGEAKPKAKKAGA	119	MeK	K	219	NP_005312
3008	EAKPKAKKAGAAK	121	MeK	K	219	NP_005312
3008	AGAAKAKKPAGAA	129	MeK	K	219	NP_005312
3008	TGAATPKKSAKKT	148	MeK	K	219	NP_005312
3008	KTPKKAKKPAAAA	159	MeK	K	219	NP_005312
3008	AGAKKAKSPKKAK	171	MeK	K	219	NP_005312
3008	KSPKKAKAAKPKK	177	MeK	K	219	NP_005312
3008	KSPAKAKAVKPKA	192	MeK	K	219	NP_005312
3009	KKKATKKAAGAGA	27	MeK	K	226	NP_005313
3009	AGAAKRKATGPPV	37	MeK	K	226	NP_005313
3012	%MSGRGKQGGKAR	6	MeK	K	130	NP_066390
3012	AKTRSSRAGLQFP	21	MeR	R	130	NP_066390
3012	LQFPVGRVHRLLR	30	MeR	R	130	NP_066390
3012	KTRIIPRHLQLAI	82	MeR	R	130	NP_066390
3012	HLQLAIRNDEELN	89	MeR	R	130	NP_066390
3012	LNKLLGRVTIAQG	100	MeR	R	130	NP_066390
3013	%MSGRGKQGGKAR	6	MeK	K	130	NP_066409
3013	AKTRSSRAGLQFP	21	MeR	R	130	NP_066409
3013	LQFPVGRVHRLLR	30	MeR	R	130	NP_066409
3013	KTRIIPRHLQLAI	82	MeR	R	130	NP_066409
3013	HLQLAIRNDEELN	89	MeR	R	130	NP_066409
3014	AKSRSSRAGLQFP	21	MeR	R	143	NP_002096
3014	LQFPVGRVHRLLR	30	MeR	R	143	NP_002096
3014	KTRIIPRHLQLAI	82	MeR	R	143	NP_002096
3014	HLQLAIRNDEELN	89	MeR	R	143	NP_002096
3014	APSGGKKATQASQ	135	MeK	K	143	NP_002096
3015	AVSRSQRAGLQFP	23	MeR	R	128	NP_002097
3015	LQFPVGRIHRHLK	32	MeR	R	128	NP_002097
3015	HLQLAIRGDEELD	92	MeR	R	128	NP_002097
3015	ELDSLIKATIAGG	102	MeK	K	128	NP_002097
3015	VIPHIHKSLIGKK	116	MeK	K	128	NP_002097
3017	YSVYVYKVLKQVH	44	MeK	K	126	NP_619790
3017	VNDIFERIAGEAS	73	MeR	R	126	NP_619790
3017	IAGEASRLAHYNK	80	MeR	R	126	NP_619790
3017	LAHYNKRSTITSR	87	MeR	R	126	NP_619790
3017	RSTITSREIQTAV	93	MeR	R	126	NP_619790
3017	EIQTAVRLLLPGE	100	MeR	R	126	NP_619790
3018	APKKGSKKAITKA	16	MeK	K	126	NP_066406
3018	AITKAQKKDGKKR	24	MeK	K	126	NP_066406
3018	YSIYVYKVLKQVH	44	MeK	K	126	NP_066406
3018	YVYKVLKQVHPDT	47	MeK	K	126	NP_066406
3018	DTGISSKAMGIMN	58	MeK	K	126	NP_066406
3018	VNDIFERIAGEAS	73	MeR	R	126	NP_066406
3018	IAGEASRLAHYNK	80	MeR	R	126	NP_066406
3018	LAHYNKRSTITSR	87	MeR	R	126	NP_066406
3018	RSTITSREIQTAV	93	MeR	R	126	NP_066406
3018	EIQTAVRLLLPGE	100	MeR	R	126	NP_066406
3018	LPGELAKHAVSEG	109	MeK	K	126	NP_066406
3018	AVSEGTKAVTKYT	117	MeK	K	126	NP_066406
3018	GTKAVTKYTSSK%	121	MeK	K	126	NP_066406
3020	%%%ARTKQTARKS	4	MeK	K	136	NP_002098
3020	TKQTARKSTGGKA	10	MeK	K	136	NP_002098
3020	GGKAPRKQLATKA	19	MeK	K	136	NP_002098
3020	ATKAARKSAPSTG	28	MeK	K	136	NP_002098
3020	PSTGGVKKPHRYR	37	MeK	K	136	NP_002098
3020	STGGVKKPHRYRP	38	MeK	K	136	NP_002098
3020	GVKKPHRYRPGTV	41	MeR	R	136	NP_002098
3020	KKPHRYRPGTVAL	43	MeR	R	136	NP_002098
3020	PGTVALREIRRYQ	50	MeR	R	136	NP_002098
3020	STELLIRKLPFQR	64	MeR	R	136	NP_002098
3020	TELLIRKLPFQRL	65	MeK	K	136	NP_002098
3020	EIAQDFKTDLRFQ	80	MeK	K	136	NP_002098
3020	DFKTDLRFQSAAI	84	MeR	R	136	NP_002098
3020	KDIQLARRIRGER	129	MeR	R	136	NP_002098
3028	RLDGAIRMQP%%%	258	MeR	R	261	NP_004484
3029	VYGGDDRIGALTH	129	MeR	R	308	NP_005317
3030	TLTALDRGQQQVF	399	MeR	R	763	NP_000173
3030	PGFYTTRCLAPMM	549	MeR	R	763	NP_000173
3032	QDEYALRSHSLAK	247	MeR	R	474	NP_000174
3033	GIEESLRKVAKKK	75	MeR	R	314	NP_005318
3033	TGEGFYKYK%%%%	312	MeK	K	314	NP_005318
3035	KQKFVLKTPKGTR	57	MeK	K	509	NP_002100
3054	DNIPRARAGHCAV	322	MeR	R	2035	NP_005325
3054	TPLVTMRPASQAG	504	MeR	R	2035	NP_005325
3054	PASQAGKAPVTVT	511	MeK	K	2035	NP_005325
3054	SLPAGVRMVVPTQ	524	MeR	R	2035	NP_005325
3054	AAAATQKIPPSSA	558	MeK	K	2035	NP_005325
3054	VSNPATRMLKTAA	608	MeR	R	2035	NP_005325
3054	QPGTILRTVPMGG	847	MeR	R	2035	NP_005325
3054	VPMGGVRLVTPVT	855	MeR	R	2035	NP_005325
3054	AREPGGRSPAFVQ	1204	MeR	R	2035	NP_005325
3054	PLSSKVRLSSPSI	1219	MeR	R	2035	NP_005325
3054	STAAMTRSSVGAG	1244	MeR	R	2035	NP_005325
3054	VGAGEPRMAPVCE	1253	MeR	R	2035	NP_005325
3059	SQKDYSRGFGGRY	155	MeR	R	486	NP_005326
3065	MKPHRIRMTHNLL	36	MeR	R	482	NP_004955
3065	NMSEYSKQMQRFN	89	MeK	K	482	NP_004955
3065	LEKIKQRLFENLR	365	MeR	R	482	NP_004955
3065	EGEGGRKNSSNFK	432	MeK	K	482	NP_004955
3066	MKPHRIRMTHNLL	37	MeR	R	488	NP_001518
3066	NMSEYSKQMQRFN	90	MeK	K	488	NP_001518
3066	MEKIKQRLFENLR	366	MeR	R	488	NP_001518
3068	SEPGSGRGPPQEE	224	MeR	R	256	NP_001119522
3068	AEAPGIRDHESL%	251	MeR	R	256	NP_001119522
3069	TIIITGKRANCEA	632	MeK	K	1268	NP_005327
3069	RSVMGPKGSRIQQ	892	MeK	K	1268	NP_005327
3069	QAEQEDRALRSFK	1048	MeR	R	1268	NP_005327
3069	EAKAPSRGFVVRD	1224	MeR	R	1268	NP_005327
3070	IMMLLRKCCNHPY	569	MeK	K	838	NP_060533
3070	IHKNHFKGGQSGL	753	MeK	K	838	NP_060533
3070	LELLLDRSDLIDQ	803	MeR	R	838	NP_060533
3074	ASAVGERLWSSKD	512	MeR	R	556	NP_000512
3083	PCRFPFRYGGRML	113	MeR	R	655	NP_001519
3083	SEGSAHRKWCATT	130	MeR	R	655	NP_001519
3090	LQLNNQRTKGFLC	41	MeR	R	733	NP_001091672
3092	%%%%MDRMASSMK	3	MeR	R	1037	NP_005329
3093	ENFTELRGEIAGP	40	MeR	R	200	NP_005330
3094	GDTIFGKIIRKEI	21	MeK	K	126	NP_005331
3094	IIFEDDRCLAFHD	37	MeR	R	126	NP_005331
3096	KKSHQGRGTMFEC	955	MeR	R	2718	NP_002105
3097	HHGRMLKGISSSS	616	MeK	K	2446	NP_006725
3097	ISSSSLKEKKLSP	624	MeK	K	2446	NP_006725
3097	SSSLKEKKLSPGD	626	MeK	K	2446	NP_006725
3097	VQQATFKSSVYAS	1666	MeK	K	2446	NP_006725
3098	TWTKRFKASGVEG	180	MeK	K	921	NP_277032
3098	IRTHYDRLVDEYS	731	MeR	R	921	NP_277032
3098	DKIRENRGLDRLN	853	MeR	R	921	NP_277032
3101	CGYEDPRCEIGLI	677	MeR	R	923	NP_002106
3104	HMEIHDRVENYNP	602	MeR	R	688	NP_005332
3104	VENYNPRQRKLRN	609	MeR	R	688	NP_005332
3104	NYNPRQRKLRNLI	611	MeR	R	688	NP_005332
3110	QLDQWLRASTAGM	215	MeR	R	401	NP_005506
3146	%%%%MGKGDPKKP	3	MeK	K	215	NP_002119
3146	FFVQTCREEHKKK	24	MeR	R	215	NP_002119
3146	NFSEFSKKCSERW	43	MeK	K	215	NP_002119
3146	SAKEKGKFEDMAK	59	MeK	K	215	NP_002119
3146	CSEYRPKIKGEHP	112	MeK	K	215	NP_002119
3146	EYRPKIKGEHPGL	114	MeK	K	215	NP_002119
3148	GDPNKPRGKMSSY	10	MeR	R	209	NP_002120
3148	FFVQTCREEHKKK	24	MeR	R	209	NP_002120
3148	LFCSEHRPKIKSE	110	MeR	R	209	NP_002120
3148	CSEHRPKIKSEHP	112	MeK	K	209	NP_002120
3149	FFVQTCREEHKKK	24	MeR	R	200	NP_005333
3149	AKVARKKVEEEDE	179	MeK	K	200	NP_005333
3150	%%MPKRKVSSAEG	5	MeK	K	100	NP_004956
3155	TSFVSPKWVPQMG	80	MeK	K	325	NP_000182
3157	EDTYFDRDVEKAF	313	MeR	R	520	NP_002121
3158	YTSYRKKIQNQWK	276	MeK	K	508	NP_005509
3159	MSESSSKSSQPLA	7	MeK	K	107	NP_665906
3159	SQPLASKQEKDGT	15	MeK	K	107	NP_665906
3159	EKDGTEKRGRGRP	23	MeK	K	107	NP_665906
3159	KDGTEKRGRGRPR	24	MeR	R	107	NP_665906
3159	GTEKRGRGRPRKQ	26	MeR	R	107	NP_665906
3159	GRGRPRKQPPVSP	31	MeK	K	107	NP_665906
3159	ALVGSQKEPSEVP	46	MeK	K	107	NP_665906
3159	SEVPTPKRPRGRP	55	MeK	K	107	NP_665906
3159	EVPTPKRPRGRPK	56	MeR	R	107	NP_665906
3159	PTPKRPRGRPKGS	58	MeR	R	107	NP_665906
3159	PKRPRGRPKGSKN	60	MeR	R	107	NP_665906
3159	RPRGRPKGSKNKG	62	MeK	K	107	NP_665906
3159	GRPKGSKNKGAAK	65	MeK	K	107	NP_665906
3159	PKGSKNKGAAKTR	67	MeK	K	107	NP_665906
3159	KNKGAAKTRKTTT	71	MeK	K	107	NP_665906
3159	KGAAKTRKTTTTP	73	MeR	R	107	NP_665906
3159	GAAKTRKTTTTPG	74	MeK	K	107	NP_665906
3159	TTTTPGRKPRGRP	81	MeR	R	107	NP_665906
3159	TPGRKPRGRPKKL	84	MeR	R	107	NP_665906
3159	GRKPRGRPKKLEK	86	MeR	R	107	NP_665906
3159	RPKKLEKEEEEGI	92	MeK	K	107	NP_665906
3178	KEPEQLRKLFIGG	14	MeR	R	372	NP_112420
3178	TTDESLRSHFEQW	31	MeR	R	372	NP_112420
3178	PNTKRSRGFGFVT	55	MeR	R	372	NP_112420
3178	AHLTVKKIFVGGI	106	MeK	K	372	NP_112420
3178	TEEHHLRDYFEQY	122	MeR	R	372	NP_112420
3178	IEIMTDRGSGKKR	140	MeR	R	372	NP_112420
3178	RGSGKKRGFAFVT	146	MeR	R	372	NP_112420
3178	DHDSVDKIVIQKY	161	MeK	K	372	NP_112420
3178	SASSSQRGRSGSG	194	MeR	R	372	NP_112420
3178	SSSQRGRSGSGNF	196	MeR	R	372	NP_112420
3178	GNFGGGRGGGFGG	206	MeR	R	372	NP_112420
3178	GNDNFGRGGNFSG	218	MeR	R	372	NP_112420
3178	GGNFSGRGGFGGS	225	MeR	R	372	NP_112420
3178	GGFGGSRGGGGYG	232	MeR	R	372	NP_112420
3178	GYSGGSRGYGSGG	265	MeR	R	372	NP_112420
3178	GGNFGGRSSGPYG	336	MeR	R	372	NP_112420
3178	GGQYFAKPRNQGG	350	MeK	K	372	NP_112420
3178	QYFAKPRNQGGYG	352	MeR	R	372	NP_112420
3178	SSYGSGRRF%%%%	370	MeR	R	372	NP_112420
3178	SYGSGRRF%%%%%	371	MeR	R	372	NP_112420
3181	TTEESLRNYYEQW	38	MeR	R	353	NP_112533
3181	YYEQWGKLTDCVV	46	MeK	K	353	NP_112533
3181	TEEHHLRDYFEEY	129	MeR	R	353	NP_112533
3181	IEIITDRQSGKKR	147	MeR	R	353	NP_112533
3181	RQSGKKRGFGFVT	153	MeR	R	353	NP_112533
3181	QEVQSSRSGRGGN	200	MeR	R	353	NP_112533
3181	QSSRSGRGGNFGF	203	MeR	R	353	NP_112533
3181	FGFGDSRGGGGNF	213	MeR	R	353	NP_112533
3181	GPGSNFRGGSDGY	228	MeR	R	353	NP_112533
3181	DGYGSGRGFGDGY	238	MeR	R	353	NP_112533
3181	PGYGGGRGGYGGG	266	MeR	R	353	NP_112533
3181	GNFGGSRNMGGPY	325	MeR	R	353	NP_112533
3181	SGGYGGRSRY%%%	350	MeR	R	353	NP_112533
3181	GYGGRSRY%%%%%	352	MeR	R	353	NP_112533
3182	QYGSGGRGNRNRG	245	MeR	R	332	NP_112556
3182	SGGRGNRNRGNRG	248	MeR	R	332	NP_112556
3182	GRGNRNRGNRGSG	250	MeR	R	332	NP_112556
3182	NRNRGNRGSGGGG	253	MeR	R	332	NP_112556
3182	NYGKSQRRGGHQN	321	MeR	R	332	NP_112556
3182	YGKSQRRGGHQNN	322	MeR	R	332	NP_112556
3182	GHQNNYKPY%%%%	330	MeK	K	332	NP_112556
3183	VEAIFSKYGKIVG	39	MeK	K	306	NP_112604
3183	VQYVNERNARAAV	61	MeR	R	306	NP_112604
3183	RGKAGVKRSAAEM	98	MeK	K	306	NP_112604
3183	GKAGVKRSAAEMY	99	MeR	R	306	NP_112604
3183	LDYDFQRDYYDRM	130	MeR	R	306	NP_112604
3183	QRDYYDRMYSYPA	135	MeR	R	306	NP_112604
3183	MYSYPARVPPPPP	142	MeR	R	306	NP_112604
3183	PPPPIARAVVPSK	151	MeR	R	306	NP_112604
3183	VPSKRQRVSGNTS	160	MeR	R	306	NP_112604
3183	SKSGKLKGDDLQA	189	MeK	K	306	NP_112604
3184	EAATAQREEWKMF	94	MeR	R	355	NP_112738
3184	PITGRSRGFGFVL	138	MeR	R	355	NP_112738
3184	ELPMDNKTNKRRG	218	MeK	K	355	NP_112738
3184	IKVAMSKEQYQQQ	260	MeK	K	355	NP_112738
3184	QQQWGSRGGFAGR	272	MeR	R	355	NP_112738
3184	RGGFAGRARGRGG	278	MeR	R	355	NP_112738
3184	GFAGRARGRGGGP	280	MeR	R	355	NP_112738
3184	AGRARGRGGGPSQ	282	MeR	R	355	NP_112738
3184	YGKVSRRGGHQNS	345	MeR	R	355	NP_112738
3184	GHQNSYKPY%%%%	353	MeK	K	355	NP_112738
3185	RYIEVFKSHRTEM	87	MeK	K	415	NP_004957
3185	EVFKSHRTEMDWV	90	MeR	R	415	NP_004957
3185	ANDGFVRLRGLPF	114	MeR	R	415	NP_004957
3185	RPGPYDRPGTARR	212	MeR	R	415	NP_004957
3185	DRPGTARRYIGIV	217	MeR	R	415	NP_004957
3185	RPGTARRYIGIVK	218	MeR	R	415	NP_004957
3185	RYIGIVKQAGLER	224	MeK	K	415	NP_004957
3185	AGLERMRPGAYST	232	MeR	R	415	NP_004957
3187	SADEVQRFFSDCK	29	MeR	R	449	NP_005511
3187	NGAQGIRFIYTRE	44	MeR	R	449	NP_005511
3187	RETMGHRYVEVFK	81	MeR	R	449	NP_005511
3187	ANDGFVRLRGLPF	114	MeR	R	449	NP_005511
3187	RYIEIFKSSRAEV	185	MeK	K	449	NP_005511
3187	THYDPPRKLMAMQ	199	MeR	R	449	NP_005511
3187	KLMAMQRPGPYDR	206	MeR	R	449	NP_005511
3187	RPGPYDRPGAGRG	212	MeR	R	449	NP_005511
3187	DRPGAGRGYNSIG	217	MeR	R	449	NP_005511
3187	GYNSIGRGAGFER	224	MeR	R	449	NP_005511
3187	RGAGFERMRRGAY	230	MeR	R	449	NP_005511
3187	AGFERMRRGAYGG	232	MeR	R	449	NP_005511
3187	GFERMRRGAYGGG	233	MeR	R	449	NP_005511
3187	YGFGSDRFGRDLN	259	MeR	R	449	NP_005511
3187	GSDRFGRDLNYCF	262	MeR	R	449	NP_005511
3187	GHCVHMRGLPYRA	294	MeR	R	449	NP_005511
3188	RETMGHRYVEVFK	81	MeR	R	449	NP_062543
3188	EMDWVLKHTGPNS	98	MeK	K	449	NP_062543
3188	ANDGFVRLRGLPF	114	MeR	R	449	NP_062543
3188	RYIEIFKSSRAEV	185	MeK	K	449	NP_062543
3188	THYDPPRKLMAMQ	199	MeR	R	449	NP_062543
3188	KLMAMQRPGPYDR	206	MeR	R	449	NP_062543
3188	RPGPYDRPGAGRG	212	MeR	R	449	NP_062543
3188	DRPGAGRGYNSIG	217	MeR	R	449	NP_062543
3188	GYNSIGRGAGFER	224	MeR	R	449	NP_062543
3188	RGAGFERMRRGAY	230	MeR	R	449	NP_062543
3188	AGFERMRRGAYGG	232	MeR	R	449	NP_062543
3188	GFERMRRGAYGGG	233	MeR	R	449	NP_062543
3188	YGFGSDRFGRDLN	259	MeR	R	449	NP_062543
3188	GHCVHMRGLPYRA	294	MeR	R	449	NP_062543
3189	%MDWVMKHNGPND	6	MeK	K	346	NP_036339
3189	ASDGTVRLRGLPF	19	MeR	R	346	NP_036339
3189	RYIEIFRSSRSEI	90	MeR	R	346	NP_036339
3189	RRLLGQRPGPYDR	110	MeR	R	346	NP_036339
3189	RPGPYDRPIGGRG	116	MeR	R	346	NP_036339
3189	DRPIGGRGGYYGA	121	MeR	R	346	NP_036339
3189	GYYGAGRGSMYDR	129	MeR	R	346	NP_036339
3189	RGSMYDRMRRGGD	135	MeR	R	346	NP_036339
3189	MYDRMRRGGDGYD	138	MeR	R	346	NP_036339
3189	DRMRDGRGMGGHG	174	MeR	R	346	NP_036339
3189	GHFVHMRGLPFRA	200	MeR	R	346	NP_036339
3189	GYGSVGRMGMGNN	301	MeR	R	346	NP_036339
3189	GLGGYGRGGGGSG	323	MeR	R	346	NP_036339
3189	MSGGGWRGMY%%%	343	MeR	R	346	NP_036339
3190	NGEFGKRPAEDME	22	MeR	R	464	NP_002131
3190	EEEQAFKRSRNTD	34	MeK	K	464	NP_002131
3190	DEMVELRILLQSK	46	MeR	R	464	NP_002131
3190	LNYQHYKGSDFDC	139	MeK	K	464	NP_002131
3190	DFDCELRLLIHQS	148	MeR	R	464	NP_002131
3190	CPHSTDRVVLIGG	191	MeR	R	464	NP_002131
3190	VVLIGGKPDRVVE	198	MeK	K	464	NP_002131
[truncated: 11,895 more rows]
