# Supplementary material for: Interaction modulation through arrays of clustered methyl-arginine protein modifications
Source: Life Sci Alliance. 2018 Sep 21;1(5):e201800178. doi: 10.26508/lsa.201800178 (PMC6238616; doi:10.26508/lsa.201800178)
Supplement: Supplementary file 2 [file LSA-2018-00178_TableS2.xlsx]

## Sheet: Table2
EntrezGeneID	RefSeqID	RGwindowNo	WindowLength	RGs	MeRGs	MeRs	Seq
2130	NP_053733	2	182	21	22	4	RGGLPPREGRGMPPPLRGGPGGPGGPGGPMGRMGGRGGDRGGFPPRGPRGSRGNPSGGGNVQHRAGDWQCPNPGCGNQNFAWRTECNQCKAPKPEGFLPPPFPPPGGDRGRGGPGGMRGGRGGLMDRGGPGGMFRGGRGGDRGGFRGGRGMDRGGFGGGRRGGPGGPPGPLMEQMGGRRGGR
8531	NP_003642	1	172	4	3	25	RYAADRRRYRRGYYGRRRGPPRNYAGEEEEEGSGSSEGFDPPATDRQFSGARNQLRRPQYRPQYRQRRFPPYHVGQTFDRRSRVLPHPNRIQAGEIGEMKDGVPEGAQLQGPVHRNPTYRPRYRSRGPPRPRPAPAVGEAEDKENQQATSGPNQPSVRRGYRRPYNYRRRPR
6651	NP_620305	1	169	0	0	25	RLAQDPYRLGHDPYRLGHDAYRLGQDPYRLGHDPYRLTPDPYRMSPRPYRIAPRSYRIAPRPYRLAPRPLMLASRRSMMMSYAAERSMMSSYERSMMSYERSMMSPMAERSMMSAYERSMMSAYERSMMSPMAERSMMSAYERSMMSAYERSMMSPMADRSMMSMGADR
7205	NP_003293	2	107	4	4	5	RGHASRRPDRQAYEPPPPPAYRTGSLKPNPASPLPASPYGGPTPASYTTASTPAGPAFPVQVKVAQPVRGCGPPRRGASQASGPLPGPHFPLPGRGEVWGPGYRSQR
10492	NP_006363	1	106	12	11	1	RGRGRGGRGGYGYPPDYYGYEDYYDYYGYDYHNYRGGYEDPYYGYEDFQVGARGRGGRGARGAAPSRGRGAAPPRGRAGYSQRGGPGSARGVRGARGGAQQQRGR
494115	NP_062556	1	105	9	9	7	RGRHGPPPPPRSRGPPRGFGAGRGGSGGTRGPPSRGGHMDDGGYSMNFNMSSSRGPLPVKRGPPPRSGGPSPKRSAPSGLVRSSSGMGGRAPLSRGRDSYGGPPR
23283	NP_056050	1	103	9	9	3	RAPIPRGPVTPGGLPPRGLLGDAPNDPRGGTLLSVTGEVEPRGYLGPPHQGPPMHHASGHDTRGPSSHEMRGGPLGDPRLLIGEPRGPMIDQRGLPMDGRGGR
27316	NP_002130	1	94	10	9	6	RGPPPPPRSRGPPRGLRGGRGGSGGTRGPPSRGGHMDDGGYSMNFNMSSSRGPLPVKRGPPPRSGGPPPKRSAPSGPVRSSSGMGGRAPVSRGR
26097	NP_056422	1	93	17	18	4	RGAIGGRGLPIIQRGLPRGGLRGGRATRTLLRGGMSLRGQNLLRGGRAVAPRMGLRRGGVRGRGGPGRGGLGRGAMGRGGIGGRGRGMIGRGR
3192	NP_114032	1	92	14	15	2	RGGGHRGRGGFNMRGGNFRGGAPGNRGGYNRRGNMPQRGGGGGGSGGIGYPYPRAPVFPGRGSYSNRGNYNRGGMPNRGNYNQNFRGRGNNR
4076	NP_005889	1	91	10	8	3	RGVSRGGSRGARGLMNGYRGPANGFRGGYDGYRPSFSNTPNSGYTQSQFSAPRDYSGYQRDGYQQNFKRGSGQSGPRGAPRGRGGPPRPNR
10499	NP_006531	1	89	0	0	11	RPSYATLRMQPRPGLRPTGLVQNQPNQLRLQLQHRLQAQQNRQPLMNQISNVSNVNLTLRPGVPTQAPINAQMLAQRQREILNQHLRQR
1660	NP_001348	1	88	7	8	3	RYDNGSGYRRGGSSYSGGGYGGGYSSGGYGSGGYGGSANSFRAGYGAGVGGGYRGVSRGGFRGNSGGDYRGPSGGYRGSGGFQRGGGR
283149	NP_872363	1	88	1	1	5	RGGPPFPGPRFPGNQIQRVPGFGGMQSMPMEVPMNAMQRPVRPGMGWTEDLPPMGGPSNFAQNTMPYPGGQGEAERFMTPRVREELLR
9967	NP_005110	2	86	10	9	4	RGGGRARGTFQFRARGRGWGRGNYSGNNNNNSNNDFQKRNREEEWDPEYTPKSKKYYLHDDREGEGSDKWVSRGRGRGAFPRGRGR
1478	NP_001316	1	86	6	7	2	RAAMQRGSLPANVPTPRGLLGDAPNDPRGGTLLSVTGEVEPRGYLGPPHQGPPMHHVPGHESRGPPPHELRGGPLPEPRPLMAEPR
254427	NP_694988	2	86	3	3	8	RGRGLPGPAESLRAGGQAPRGPALANGFPSAHEALKSAPSSFAPAGKSLCFRPGPALPSTRARQSFPGPRQPNGAQDWRRADSLPR
8148	NP_631961	2	84	8	6	5	RRPEFMRGGGSGGGRRGRGGYRGRGGFQGRGGDPKSGDWVCPNPSCGNMNFARRNSCNQCNEPRPEDSRPSGGDFRGRGYGGER
3190	NP_002131	1	83	9	8	11	RRGRPVGFPMRGRGGFDRMPPGRGGRPMPPSRRDYDDMSPRRGPPPPPPGRGGRGGSRARNLPLPPPPPPRGGDLMAYDRRGR
22803	NP_036387	1	83	4	4	7	RGQAQIPKLMSNMRPQDSWRGPPPLFQQQRFDRGVGAEPLLPWNRMLQTQNAAFQPNQYQMLAGPGGYPPRRDDRGGRQGYPR
661	NP_001713	1	83	3	3	5	RPLLTGARGLIGRRPAPPLTPGRLPSIRSRDLTLGGVKKKTFTPNIISRKIKEEPKEEVTVKKEKRERDRDRQREGHGRGRGR
11100	NP_008971	1	79	8	8	4	RGGGGFRGRGGGGGFQRYENRGPPGGNRGGFQNRGGGSGGGGNYRGGFNRSGGGGYSQNRWGNNNRDNNNSNNRGSYNR
284695	NP_892021	1	78	6	6	4	RSKLRPGFMEDRGRENYSSYSSFSSPHMKPAPVGSRGRGTPAYPESTFGSRNYDAFGGPSTGRGRGRGHMGDFGSIHR
6829	NP_003160	1	77	3	3	4	RGGFGSPGGGSGGMSRGRGRRDNELIGQTVRISQGPYKGYIGVVKDATESTARVELHSTCQTISVDRQRLTTVGSRR
2332	NP_002015	1	76	7	6	2	RGSRPYRNRGHGRRGPGYTSGTNSEASNASETESDHRDELSDWSLAPTEEERESFLRRGDGRRRGGGGRGQGGRGR
8106	NP_004634	2	72	4	4	12	RTSLALDESLFRGRQIKVIPKRTNRPGISTTDRGFPRARYRARTTNYNSSRSRFYSGFNSRPRGRVYRGRAR
11273	NP_680780	1	68	5	5	4	RGGVRCSSSRGGRPGLSSLPPRGPHHLDNSSPGPGSEARGINGGPSRMSPKAQRPLRGAKTLSSPSNR
7431	NP_003371	1	68	0	0	11	RSVSSSSYRRMFGGPGTASRPSSSRSYVTTSTRTYSLGSALRPSTSRSLYASSPGGVYATRSSAVRLR
10657	NP_006550	2	67	12	12	2	RGRGVPVRGRGAAPPPPPVPRGRGVGPPRGALVRGTPVRGAITRGATVTRGVPPPPTVRGAPAPRAR
2091	NP_001427	1	64	13	11	0	RGGFGDRGGRGGRGGFGGGRGRGGGFRGRGRGGGGGGGGGGGGGRGGGGFHSGGNRGRGRGGKR
25962	NP_056311	1	63	6	7	1	RGGFSGNRGGRGAFHSQNRFFTPPASKGNYSRREGTRGSSWSAQNTPRGNYNESRGGQSNFNR
4904	NP_004550	1	60	1	1	12	RRPYRRRRFPPYYMRRPYGRRPQYSNPPVQGEVMEGADNQGAGEQGRPVRQNMYRGYRPR
10656	NP_006549	1	59	9	9	2	RGKPTLRTRGVPAPAITRGRGGVTARPVGVVVPRGTPTPRGVLSTRGPVSRGRGLLTPR
5935	NP_006734	1	59	4	4	7	RGTRGGGFGAHGRGRSYSRGGGDQGYGSGRYYDSRPGGYGYGYGRSRDYNGRNQGGYDR
55339	NP_060853	2	59	3	4	4	RGGKGRGGPGPAQRVPKSGRSSSLDGEHHDGYHRDEPFGGPPGSGTPSRGGRSGSNWGR
2521	NP_004951	1	57	8	8	2	RGGRGRGGSGGGGGGGGGGYNRSSGGYEPRGRGGGRGGRGGMGGSDRGGFNKFGGPR
389677	NP_976324	1	57	0	0	7	RRPPPEHFRRPPPEHFRRPPPEHFRRPPPEHFRRPPPEHFRRPPPEHFRRPPQEHFR
9967	NP_005110	1	54	5	5	6	RNHPRVYQNRDFRGHNRGYRRPYYFRGRNRGFYPWGQYNRGGYGNYRSNWQNYR
10915	NP_006697	1	54	3	4	4	RGGDGGESERFNPGELRMAQQQALRFRGPAPPPNAVMRGPPPLMRPPPPFGMMR
1153	NP_001271	1	52	8	5	4	RGGSAGGRGFFRGGRGRGRGFSRGGGDRGYGGNRFESRSGGYGGSRDYYSSR
196441	NP_659419	1	51	3	3	4	RRPPHSARGGGSGGGGGSSSSSSSSQQQLRNFSRSRHASERGHLRGPSSYR
26058	NP_001096617	1	51	7	3	3	RGGGGTVVGAPRGRSSSRGRGRGRGECGFYQRSFDEVEGVFGRGGGREMHR
51291	NP_057657	1	50	4	5	1	RGHFSRQPVKYPRGGVRPVTHQLSSLALVASKLCEETPITSVPRGSLRGR
221092	NP_001073027	1	50	2	2	7	RAYGQQYWGQPGNRGGYRNFYDRYRGDYDRFYGRDYEYNRYRDYYRQYNR
8350	NP_003520	1	49	0	0	7	ARTKQTARKSTGGKAPRKQLATKAARKSAPATGGVKKPHRYRPGTVALR
1975	NP_001408	1	48	3	3	4	RGSRDYDRGYDSRIGSGRRAFGSGYRRDDDYRGGGDRYEDRYDRRDDR
2247	NP_001997	1	43	7	8	2	RGRGRALPGGRLGGRGRGRAPERVGGRGRGRGTAAPRAAPAAR
26093	NP_056418	1	42	4	5	5	RTPPQQGGRAGMGRASRSWEGSPGEQPRGGGAGGRGRRGRGR
26135	NP_001018077	1	41	8	5	3	RPIIDRPIRGRGGLGRGRGGRGRGMGRGDGFDSRGKREFDR
4691	NP_005372	1	39	9	10	0	RGGGRGGFGGRGGGRGGRGGFGGRGRGGFGGRGGFRGGR
1655	NP_004387	2	39	4	5	1	RGSGRSRGRGGMKDDRRDRYSAGKRGGFNTFRDRENYDR
56252	NP_062535	1	39	1	1	9	RGPRFDGPRRFEDLGSRCEGPRPKGPRFEGNRPDGPRPR
494115	NP_062556	2	38	4	4	2	RQERGLPPSVERGYPSSRDSYSSSSRGAPRGAGPGGSR
26993	NP_055186	1	38	1	2	5	RGNDTFGPRAQGWARDARSGRPMASGYGRMWEDPMGAR
8148	NP_631961	3	38	2	2	4	RSGGGYGGDRGGGYGGDRGGYGGKMGGRNDYRNDQRNR
5514	NP_002705	1	37	6	6	1	RGGPGPGPGPYHRGRGGRGGNEPPPPPPPFRGARGGR
9908	NP_036429	1	37	4	5	1	RGPGGPRGIVGGGMMRDRDGRGPPPRGGMAQKLGSGR
1654	NP_001347	1	36	4	5	3	RSDSRGKSSFFSDRGSGSRGRFDDRGRSDYDGIGSR
10189	NP_005773	1	36	3	3	5	RGGGAQAAARVNRGGGPIRNRPAIARGAAGGGGRNR
26986	NP_002559	1	36	0	0	6	RPSPRWTAQGARPHPFQNMPGAIRPAAPRPPFSTMR
4361	NP_005582	1	35	7	7	3	RGRGRGRRGGRGQNSASRGGSQRGRADTGLETSTR
10146	NP_005745	1	34	4	5	1	RLRGPGGPRGGLGGGMRGPPRGGMVQKPGFGVGR
7175	NP_003283	1	33	3	4	4	RLQTTLRQGVRGRQFNRQRGVSHAMGGRGGINR
6434	NP_004584	1	33	3	3	4	RGYDRGYDDRDYYSRSYRGGGGGGGGWRAAQDR
83640	NP_113640	1	33	2	2	6	RAGGNQRNRGNRLQDNRQFRGRDNRWGWPSDNR
7458	NP_071496	1	33	2	2	6	RGGSRPGDRRTGPPMGSRFRDGPPLRGSNMDFR
54502	NP_001092104	1	32	5	5	1	RGRGRGAAGNRAPGPRGSYLGGYSAGRGIYSR
8761	NP_001129125	1	32	0	0	6	RPNPRWQQGGRPQGFQGMPSAIRQSGPRPTLR
2521	NP_004951	2	31	8	9	0	RGGRGGYDRGGYRGRGGDRGGFRGGRGGGDR
8661	NP_003741	2	31	5	5	1	RGPRRGMDDDRGPRRGLDDDRGPWRNADDDR
3159	NP_665906	1	31	2	2	5	RPRGRPKGSKNKGAAKTRKTTTTPGRKPRGR
10848	NP_006654	1	31	0	0	6	RATSPRPRAFDGAGSSLGRAPSPRPGPGPLR
2130	NP_053733	1	30	6	7	1	RSMSGPDNRGRGRGGFDRGGMSRGGRGGGR
6124	NP_000959	1	30	2	2	3	RAVARIPRVRGGGTHRSGQGAFGNMCRGGR
79171	NP_077297	1	30	0	0	6	REAMFLRRAAVAPQRAPILRPAFVPHVLQR
149986	NP_653304	1	29	4	2	4	RFLRGRSSRGGFRGGRGNGTTRRNPTSHR
3187	NP_005511	1	28	2	3	4	RPGPYDRPGAGRGYNSIGRGAGFERMRR
8345	NP_003515	1	28	0	0	5	RIAGEASRLAHYNKRSTITSREIQTAVR
51593	NP_056992	2	27	3	3	2	RGNYDAFRGQGGYPGKPRNRMVRGDPR
136647	NP_619646	1	27	0	0	4	RDGYGSPHHTPPYGPRSRPYGSSHSPR
23215	NP_055987	2	26	3	3	3	RGRGGTFRRGGRDPGGRPSRPSTLRR
6421	NP_005057	3	26	2	2	2	RGMGPGTPAGYGRGREEYEGPNKKPR
283742	NP_775882	1	25	4	5	0	RGGFQGRGDYGGRGGYGGRGGYGGR
23196	NP_055427	2	25	3	4	3	RGRPRGVISTPVIRTFGRGGRYYGR
7916	NP_542417	1	25	1	1	4	RYPTPDGPSRFPRVAGPRGSGPPMR
3856	NP_002264	1	25	0	1	3	RSYTSGPGSRISSSSFSRVGSSNFR
58508	NP_733751	1	25	0	0	4	RPGISVPYSQPPATPRPRISEGFTR
54433	NP_061856	2	24	5	6	0	RGGGRGGGFRGGRGGGGGGFRGGR
25804	NP_036453	1	24	4	5	0	RGMGGAGRGVFGGRGRGGIPGTGR
7555	NP_001120664	1	24	3	4	2	RSGHWARECPTGGGRGRGMRSRGR
9040	NP_003960	1	24	1	1	3	RRLFEQNVQRSMRGGYIGSTYFER
51585	NP_056969	2	24	0	0	4	RFDGLHGQPGPRFERTPGQPGPQR
9898	NP_055662	1	23	7	3	2	RGTERGRRGRGRGRGGSGRRGGR
23524	NP_057417	1	23	3	3	2	RGSGTNGYVQRNLSLVRGRRGER
3189	NP_036339	1	23	2	3	2	RPIGGRGGYYGAGRGSMYDRMRR
11052	NP_008938	1	23	2	2	3	RAAFPQGGRGRGRFPGAVPGGDR
11083	NP_149072	1	23	1	2	2	RGGAPFQFGGQRRPLLSQLKGPR
9611	NP_006302	1	23	1	2	2	RPDVARGLSPREQPLGLPYPATR
26053	NP_056385	1	23	0	0	4	RDFLLRNDPLHRLSTPRLYEADR
27332	NP_055312	1	22	1	1	4	RPGSMGLPRFYPAGRARGIPHR
8148	NP_631961	1	21	3	4	0	RGYGGSQGGGRGRGGYDKDGR
4282	NP_002406	1	21	0	0	4	RSYSKLLCGLLAERLRISPDR
1981	NP_937884	1	20	2	3	1	RTTLSTRGPPRGGPGGELPR
6426	NP_008855	1	20	2	3	1	RSGRGTGRGGGGGGGGGAPR
10521	NP_001091974	1	20	2	3	1	RGGGFGDRDRDRDRGGFGAR
22828	NP_055707	1	20	1	2	4	RGRFRSGNYRFDPRSGPWNR
90378	NP_612361	1	20	1	1	3	RVQGLLEEEAAARGRLERTR
57505	NP_065796	1	20	1	1	2	RTNFYAEQGGQASDRGYLVR
2526	NP_002024	1	20	0	0	3	RLLTDRASYGEAQAVLFHHR
9774	NP_055554	1	19	3	3	2	RGRGYYQGGGGRYHRGGYR
170506	NP_065916	1	19	3	3	1	RGSGGGGGGGGGGRGGRGR
9612	NP_006303	2	19	1	2	1	RGLSPRESSLALNYAAGPR
1654	NP_001347	2	19	1	1	4	RGRSKSSRFSGGFGARDYR
6628	NP_937859	1	19	1	1	3	RPPPPGMRGPPPPGMRPPR
9531	NP_004272	1	19	0	1	3	RFRTEAAAAAPQRSQSPLR
6311	NP_002964	1	19	0	1	2	RMSPKAQRHPRNHRVSAGR
473	NP_036234	1	19	0	0	4	RPEMSYPDRLAAERIHAER
8334	NP_003503	1	19	0	0	3	RHLQLAIRNDEELNKLLGR
3183	NP_112604	1	19	0	0	3	RVPPPPPIARAVVPSKRQR
3012	NP_066390	1	19	0	0	3	RHLQLAIRNDEELNKLLGR
1478	NP_001316	2	18	3	4	0	RGMEARGMDTRGPVPGPR
10574	NP_006420	1	18	3	3	2	RSTVDAPTAAGRGRGRGR
54433	NP_061856	1	18	2	3	0	RGGGGGGFNRGGSSNHFR
7916	NP_542417	3	18	2	2	3	RFTARGGRVFTPRGVPSR
84446	NP_115806	1	18	2	2	1	RGPRGGGAGEQPPPPSAR
7014	NP_005643	1	18	1	1	7	RAAGRRASRSSGRARRGR
167153	NP_776158	1	18	1	1	2	RGRKRLSDEKNLPLDGKR
10594	NP_006436	1	18	1	1	2	RRLTLEDLEDSWDRGIPR
7454	NP_000368	1	18	1	1	2	RGGNQLPRPPIVGGNKGR
84498	NP_115824	1	18	0	0	4	RWGRQGSSYHRTGSGYSR
8338	NP_003508	1	18	0	0	3	RDNKKTRIIPRHLQLAIR
861	NP_001745	1	18	0	0	3	RTAMRVSPHHPAPTPNPR
8337	NP_003507	1	18	0	0	3	RDNKKTRIIPRHLQLAIR
10342	NP_006061	1	18	0	0	3	RNRPPFGQGYTQPGPGYR
8202	NP_858045	1	18	0	0	3	RMQLQQRLQGQQFLNQSR
6632	NP_008869	1	17	8	7	0	RGRGRGRGRGRGRGRGR
10657	NP_006550	1	17	1	2	2	RQPPLPHRSRGGGGGSR
84726	NP_037450	1	17	2	2	2	RSIYCSSQRSGRGRGLR
51776	NP_057737	1	17	2	2	1	RGRYSGKSQHSTPSRGR
80742	NP_001070965	1	17	2	2	1	RGPIRRGLGPRSSPYGR
9113	NP_004681	1	17	1	2	1	RSVTPPPPPRGQTPPPR
9169	NP_004710	2	17	1	1	3	RKTLPADVQNYYSRRGR
5977	NP_006259	1	17	1	1	2	RGPGLASGQLYSYPARR
6242	NP_001015055	1	17	0	1	2	RARSVAPLPPQRSPRTR
9832	NP_055605	1	17	0	0	3	RDGSSDKVRTALTIEAR
57456	NP_065747	1	17	0	0	3	RNQVSYVRPAEPAFLAR
7916	NP_542417	2	16	5	6	0	RGRGRGEYFARGRGFR
10949	NP_006796	1	16	4	4	2	RSSRGGRGGRGRGGGR
56252	NP_062535	2	16	3	3	2	RGPPRGPGSRERGLGR
1655	NP_004387	1	16	2	2	3	RGRDRGFGAPRFGGSR
83638	NP_001129107	1	16	1	2	2	RGGGGAEPRQERSRAR
55787	NP_060830	1	16	2	2	1	RGGGAEEATEAGRGGR
9774	NP_055554	2	16	3	2	1	RPRGTFFRIRGRGRAR
6427	NP_003007	1	16	1	1	2	RPPDSHHSRRGPPPRR
286077	NP_940890	1	16	1	1	2	RGLEPSGAPRPNLTQR
23248	NP_056018	1	16	0	0	5	RSPRPDFRPREPFLSR
23013	NP_055816	1	16	0	0	3	RAPLQPQQIEVRAPQR
6430	NP_008856	1	16	3	0	3	RARSRGGRGRGRYSDR
6154	NP_000978	1	16	0	0	3	RSKNRKRHFNAPSHIR
22927	NP_055097	1	16	0	0	3	RSPAGASGHRAGAGGR
51121	NP_057177	1	16	0	0	3	RSKNRKRHFNAPSHVR
6187	NP_002943	1	15	3	4	0	RGGFRGGFGSGIRGR
8087	NP_005078	2	15	3	4	0	RGRSVSGGRGRGGPR
10605	NP_006442	1	15	2	3	2	RAPGAGRGRSRGLGR
10189	NP_005773	2	15	1	2	2	RPAQSVNRGGMTRNR
4253	NP_005921	1	15	1	2	1	RLSPLLPGGGGRGSR
92345	NP_612395	1	15	1	1	4	RGFSRARYPRSCHGR
147	NP_000670	1	15	1	1	3	RPWTRGGSLERSQSR
9491	NP_848693	1	15	1	1	2	RGGMIVDPLRSGFPR
3191	NP_001524	1	15	1	1	2	RMGPPVGGHRRGPSR
5213	NP_000280	1	15	1	1	2	RGGTPSAFDRILGSR
23367	NP_056130	1	15	0	1	2	RPTRPPEPRHIPANR
55170	NP_060607	1	15	0	0	5	REAALERPRRTKRER
1994	NP_001410	1	15	0	0	4	RRFGGPVHHQAQRFR
9530	NP_004865	1	15	0	0	3	RRSGYGPSDGPSYGR
79832	NP_001070254	1	15	0	0	3	RMPNRTRRPGTQMVR
84749	NP_116052	1	15	0	0	3	RAEAAMTAADRAIQR
23469	NP_055968	1	15	0	0	3	RSTSPRTSTNFSPMR
4747	NP_006149	1	15	0	0	3	RVHISSVRSGYSTAR
6603	NP_001091896	1	15	0	0	3	RPGMPPTMMDPFRKR
8683	NP_003760	1	14	2	2	2	RTYGGRGGWPRGGR
23053	NP_055852	1	14	1	2	1	RPLRGGWAPTSWGR
23196	NP_055427	1	14	1	2	1	RHFGPVPPSQGRGR
65998	NP_001138408	1	14	2	2	1	RGGPGPAVASARGR
10992	NP_006833	1	14	1	1	2	RPRGPPPPPGDENR
10992	NP_006833	2	14	0	1	2	RHWCFKRKYLQGKR
11072	NP_008957	1	14	1	1	2	RGHSTLPRTLMAPR
2248	NP_005238	1	14	1	1	2	RGGVYEHLGGAPRR
51585	NP_056969	1	14	1	1	2	RFEGHRGQPVGGLR
102724334	XP_006726868	1	14	0	0	3	RSTITSREIQTAVR
155435	NP_444271	1	14	0	0	3	RKEGTIIRLSDVTR
9169	NP_004710	1	14	0	0	3	RIDRDSYSPRWKGR
8340	NP_003510	1	14	0	0	3	RSTITSREIQTAVR
55339	NP_060853	1	14	0	0	3	RFQHQAPRQLFYKR
51592	NP_056990	1	14	0	0	3	RLAQNAARIPGIPR
58508	NP_733751	2	14	0	0	3	RPDFPGPRHTDPMR
23215	NP_055987	1	13	4	4	1	RGRGRGEYYSRGR
27316	NP_002130	2	13	3	3	1	RGAPRGGGRGGSR
55132	NP_060548	1	13	5	3	0	RGSFRGRGRGRGR
25940	NP_056290	1	13	2	3	0	RGGHEQGGGRGGR
220988	NP_919223	1	13	2	3	0	RGRGGGSGNFMGR
10180	NP_005768	1	13	2	3	0	RGRDAPPSDFRGR
8653	NP_004651	1	13	1	2	1	RDSRGKPGYFSER
6421	NP_005057	1	13	1	2	1	RSRGGGGGGFHRR
3178	NP_112420	1	13	1	2	1	RGRSGSGNFGGGR
114823	NP_443157	1	13	1	2	1	RGTPGAGGAGRAR
9612	NP_006303	1	13	1	1	2	RGSPVTTREPTPR
10629	NP_006464	1	13	1	1	2	RGAPHFRFIIAGR
5930	NP_008841	1	13	1	1	2	RRGERSCYRSINR
140809	NP_542763	1	13	0	1	2	RAGGTLGRAGAGR
54921	XP_011521470	1	13	0	0	4	RIFPRERPTPWTR
6130	NP_000963	1	13	0	0	4	RTNYNDRYDEIRR
10591	NP_006434	1	13	0	0	3	RTLYERIVSRLRR
8085	NP_003473	1	13	0	0	3	RPRFYPVSEDPHR
8085	NP_003473	2	13	0	0	3	RPPEEGEDSRPPR
1981	NP_937884	2	12	1	2	1	RRGGPPGPPISR
2186	NP_872579	1	12	1	1	2	RLSSPRGGSSSR
9842	NP_055613	1	12	1	1	2	RGTPGSRPGLHR
23469	NP_055968	2	12	1	1	2	RPFNRGKGDRQR
11083	NP_149072	2	12	0	0	3	RVHSPPRFTNQR
54014	NP_061836	1	12	0	0	3	RFLSGSRDGTAR
283248	NP_775858	1	12	0	0	3	RPALAAPRHSAR
8771	NP_003814	1	12	0	0	3	RMPGLERSVRER
5042	NP_112241	1	12	0	0	3	RPSPRWTAQGAR
149041	NP_742068	1	12	0	0	3	RPSYLREPPYSR
8087	NP_005078	1	12	0	0	3	RMERLQIDEQLR
8539	NP_001136402	1	11	3	4	0	RGAFRGSRGGR
3184	NP_112738	1	11	2	3	1	RGGFAGRARGR
10270	NP_005849	1	11	2	2	2	RGRGQGRFQDR
51503	NP_057487	1	11	1	2	1	RPTFEPARGGR
9667	NP_055464	1	11	2	2	1	RGLPPPPRGGR
8661	NP_003741	1	11	1	2	1	RVPRRGMDDDR
10147	NP_055699	1	11	2	2	1	RGGSQVQARGR
342977	NP_001092092	1	11	1	2	1	RRGGGGGAGFR
705	NP_004044	1	11	1	2	1	RAGVREKRRGR
10262	NP_005841	1	11	1	2	1	RPPVPPRGPLR
868	NP_733762	1	11	1	1	2	RNPGGRGGNPR
498	NP_004037	1	11	1	1	2	RGQRELIIGDR
3875	NP_000215	1	11	0	1	2	RISVSRSTSFR
26115	NP_079461	1	11	1	1	2	RPSSAYRGGVR
573	NP_004314	1	11	1	1	2	RPTRGAAAGAR
10210	NP_005793	1	11	1	1	2	RNLNSSVRGDR
388115	NP_997263	1	11	1	1	2	RGEGPARAGSR
22934	NP_653164	1	11	0	1	2	RLPGRAQSGTR
8913	NP_061496	1	11	0	0	4	RSPLAQRPLRR
56478	NP_062817	1	11	0	0	3	RAASADYLRPR
155435	NP_444271	2	11	0	0	3	RMQCPQRQGLR
23648	NP_663768	1	11	0	0	3	RYAGGPRPPIR
10236	NP_001095868	1	10	3	4	0	RGRGGGRGGR
55342	NP_060857	1	10	3	4	0	RGRGRGTLTR
26135	NP_001018077	2	10	2	3	1	RPGRGGRGGR
5411	NP_002678	1	10	2	3	1	RGRGSLLLRR
6421	NP_005057	2	10	2	2	1	RGGGEPRGGR
56888	NP_064507	1	10	1	1	3	RGLGGPRARR
79002	NP_076943	1	10	1	1	3	RGRRAEPQGR
10024	NP_005471	1	10	1	1	2	RLEGPGPRGR
7205	NP_003293	1	10	0	1	2	RAPQGRAIPR
6389	NP_004159	1	10	1	1	2	RKESRGAHAR
3020	NP_002098	1	10	0	0	3	RYRPGTVALR
1539	NP_001331	1	10	0	0	3	RPSVYLAARR
9770	NP_055552	1	10	0	0	3	RTRSDVGVRR
1982	NP_001409	1	10	0	0	3	RFSPTMGRHR
9531	NP_004272	2	10	0	0	3	RPLRAASPFR
26059	NP_056391	1	10	0	0	3	RVLRKEEAAR
126961	NP_066403	1	10	0	0	3	RYRPGTVALR
55201	NP_060644	1	10	0	0	3	RQTENVSRTR
3104	NP_005332	1	10	0	0	3	RVENYNPRQR
576	NP_001281265	1	10	0	0	3	RARPEGTPRR
8290	NP_003484	1	10	0	0	3	RYRPGTVALR
6634	NP_004166	1	9	3	4	0	RGRGRGMGR
3182	NP_112556	1	9	2	3	1	RGNRNRGNR
81558	NP_110429	1	9	1	2	1	RGGAGGLRR
254427	NP_694988	1	9	1	1	2	RTPAARGPR
6294	NP_002958	1	9	1	1	2	RGSRPSDAR
84162	NP_056127	1	9	0	0	3	RPPLKRMER
4176	NP_005907	1	9	0	0	3	RPDRDNDLR
9968	NP_005111	1	9	0	0	3	RVDPYRPVR
6942	NP_005641	1	9	0	0	3	RVPGRVGGR
7158	NP_001135452	1	8	3	3	2	RGRGRRGR
83444	NP_112578	1	8	2	3	0	RGGRGGAR
6204	NP_001005	1	8	2	3	0	RGGFGRGR
4173	NP_005905	1	8	2	2	3	RRGSRRGR
113251	NP_954658	1	8	1	2	1	RGRRTLFR
11198	NP_009123	1	8	2	2	1	RGSNRGSR
51593	NP_056992	1	8	1	2	1	RGRERRSR
80829	NP_444251	1	8	2	2	1	RGGRDRGR
8106	NP_004634	1	8	1	1	2	RGSGPGRR
64750	NP_073576	1	8	0	0	4	RVRSQRHR
57631	NP_065922	1	8	0	0	3	RRKMEHLR
8939	NP_003925	1	7	3	4	0	RGRGRGR
689	NP_001032726	1	7	2	3	1	RGRGRAR
85313	NP_624311	1	7	0	0	3	RDRTQNR
64319	NP_001098549	1	7	0	0	3	RLARPPR
3185	NP_004957	1	7	0	0	3	RPGTARR
55907	NP_061156	1	6	1	2	1	RGRPSR
6945	NP_733752	1	6	0	0	3	RAGRAR
8570	NP_003676	1	5	2	3	0	RGRGR
8880	NP_003893	1	5	2	3	0	RGRGR
9513	NP_004851	1	5	2	2	1	RGRGR
124540	NP_620412	1	5	1	2	1	RGRAR
23476	NP_490597	1	5	2	2	1	RGRGR
56342	NP_064615	1	5	2	2	1	RGRGR
55827	NP_060912	1	5	2	2	1	RGRGR
1869	NP_005216	1	5	2	2	1	RGRGR
7157	NP_000537	1	5	1	1	2	RGRER
4440	NP_002433	1	5	1	1	2	RGRSR
64221	NP_071765	1	5	0	0	3	RSRSR
144983	NP_001011724	1	4	1	2	1	RGRR
57538	NP_065829	1	4	0	0	3	RERR
6188	NP_000996	1	4	0	0	3	RRIR
9584	NP_909122	1	3	0	0	3	RRR
51755	NP_057591	1	3	0	0	3	RRR
9928	NP_055690	1	3	0	0	3	RRR
