# Supplementary material for: Interaction modulation through arrays of clustered methyl-arginine protein modifications
Source: Life Sci Alliance. 2018 Sep 21;1(5):e201800178. doi: 10.26508/lsa.201800178 (PMC6238616; doi:10.26508/lsa.201800178)
Supplement: Supplementary file 3 [file LSA-2018-00178_TableS3.xlsx]

## Sheet: Table3
Symbol	EGID	ENS	RefSeq	Pos	AA	AlleFreqSum	PopMax
SYNCRIP	10492	ENSP00000347380	NP_001153146	1	M	0	0
SYNCRIP	10492	ENSP00000347380	NP_001153146	2	A	0	0
SYNCRIP	10492	ENSP00000347380	NP_001153146	3	T	0	0
SYNCRIP	10492	ENSP00000347380	NP_001153146	4	E	4.09e-06	6.54e-05
SYNCRIP	10492	ENSP00000347380	NP_001153146	5	H	1.63e-05	0.000232
SYNCRIP	10492	ENSP00000347380	NP_001153146	6	V	0	0
SYNCRIP	10492	ENSP00000347380	NP_001153146	7	N	0	0
SYNCRIP	10492	ENSP00000347380	NP_001153146	8	G	0	0
SYNCRIP	10492	ENSP00000347380	NP_001153146	9	N	2.44e-05	0.000149
SYNCRIP	10492	ENSP00000347380	NP_001153146	10	G	0	0
SYNCRIP	10492	ENSP00000347380	NP_001153146	11	T	0	0
SYNCRIP	10492	ENSP00000347380	NP_001153146	12	E	0	0
SYNCRIP	10492	ENSP00000347380	NP_001153146	13	E	0	0
SYNCRIP	10492	ENSP00000347380	NP_001153146	14	P	8.13e-06	0.000131
SYNCRIP	10492	ENSP00000347380	NP_001153146	15	M	0	0
SYNCRIP	10492	ENSP00000347380	NP_001153146	16	D	4.06e-06	5.8e-05
SYNCRIP	10492	ENSP00000347380	NP_001153146	17	T	0	0
SYNCRIP	10492	ENSP00000347380	NP_001153146	18	T	4.06e-06	8.96e-06
SYNCRIP	10492	ENSP00000347380	NP_001153146	19	S	8.13e-06	5.8e-05
SYNCRIP	10492	ENSP00000347380	NP_001153146	20	A	0	0
SYNCRIP	10492	ENSP00000347380	NP_001153146	21	V	0	0
SYNCRIP	10492	ENSP00000347380	NP_001153146	22	I	1.63e-05	3.58e-05
SYNCRIP	10492	ENSP00000347380	NP_001153146	23	H	0	0
SYNCRIP	10492	ENSP00000347380	NP_001153146	24	S	0	0
SYNCRIP	10492	ENSP00000347380	NP_001153146	25	E	4.06e-06	3.25e-05
SYNCRIP	10492	ENSP00000347380	NP_001153146	26	N	4.06e-06	8.96e-06
SYNCRIP	10492	ENSP00000347380	NP_001153146	27	F	4.06e-06	0
SYNCRIP	10492	ENSP00000347380	NP_001153146	28	Q	0	0
SYNCRIP	10492	ENSP00000347380	NP_001153146	29	T	0	0
SYNCRIP	10492	ENSP00000347380	NP_001153146	30	L	0	0
SYNCRIP	10492	ENSP00000347380	NP_001153146	31	L	0	0
SYNCRIP	10492	ENSP00000347380	NP_001153146	32	D	4.06e-06	3.25e-05
SYNCRIP	10492	ENSP00000347380	NP_001153146	33	A	0	0
SYNCRIP	10492	ENSP00000347380	NP_001153146	34	G	0	0
SYNCRIP	10492	ENSP00000347380	NP_001153146	35	L	0	0
SYNCRIP	10492	ENSP00000347380	NP_001153146	36	P	0	0
SYNCRIP	10492	ENSP00000347380	NP_001153146	37	Q	0	0
SYNCRIP	10492	ENSP00000347380	NP_001153146	38	K	0	0
SYNCRIP	10492	ENSP00000347380	NP_001153146	39	V	0	0
SYNCRIP	10492	ENSP00000347380	NP_001153146	40	A	0	0
SYNCRIP	10492	ENSP00000347380	NP_001153146	41	E	0	0
SYNCRIP	10492	ENSP00000347380	NP_001153146	42	K	0	0
SYNCRIP	10492	ENSP00000347380	NP_001153146	43	L	0	0
SYNCRIP	10492	ENSP00000347380	NP_001153146	44	D	0	0
SYNCRIP	10492	ENSP00000347380	NP_001153146	45	E	4.08e-06	3.26e-05
SYNCRIP	10492	ENSP00000347380	NP_001153146	46	I	0	0
SYNCRIP	10492	ENSP00000347380	NP_001153146	47	Y	0	0
SYNCRIP	10492	ENSP00000347380	NP_001153146	48	V	0	0
SYNCRIP	10492	ENSP00000347380	NP_001153146	49	A	4.09e-06	8.98e-06
SYNCRIP	10492	ENSP00000347380	NP_001153146	50	G	0	0
SYNCRIP	10492	ENSP00000347380	NP_001153146	51	L	9.58e-06	1.98e-05
SYNCRIP	10492	ENSP00000347380	NP_001153146	52	V	9.47e-06	1.96e-05
SYNCRIP	10492	ENSP00000347380	NP_001153146	53	A	0	0
SYNCRIP	10492	ENSP00000347380	NP_001153146	54	H	4.55e-06	9.58e-06
SYNCRIP	10492	ENSP00000347380	NP_001153146	55	S	0	0
SYNCRIP	10492	ENSP00000347380	NP_001153146	56	D	0	0
SYNCRIP	10492	ENSP00000347380	NP_001153146	57	L	0	0
SYNCRIP	10492	ENSP00000347380	NP_001153146	58	D	0	0
SYNCRIP	10492	ENSP00000347380	NP_001153146	59	E	0	0
SYNCRIP	10492	ENSP00000347380	NP_001153146	60	R	0	0
SYNCRIP	10492	ENSP00000347380	NP_001153146	61	A	0	0
SYNCRIP	10492	ENSP00000347380	NP_001153146	62	I	0	0
SYNCRIP	10492	ENSP00000347380	NP_001153146	63	E	0	0
SYNCRIP	10492	ENSP00000347380	NP_001153146	64	A	0	0
SYNCRIP	10492	ENSP00000347380	NP_001153146	65	L	0	0
SYNCRIP	10492	ENSP00000347380	NP_001153146	66	K	0	0
SYNCRIP	10492	ENSP00000347380	NP_001153146	67	E	0	0
SYNCRIP	10492	ENSP00000347380	NP_001153146	68	F	0	0
SYNCRIP	10492	ENSP00000347380	NP_001153146	69	N	2.06e-05	3.61e-05
SYNCRIP	10492	ENSP00000347380	NP_001153146	70	E	0	0
SYNCRIP	10492	ENSP00000347380	NP_001153146	71	D	0	0
SYNCRIP	10492	ENSP00000347380	NP_001153146	72	G	0	0
SYNCRIP	10492	ENSP00000347380	NP_001153146	73	A	0	0
SYNCRIP	10492	ENSP00000347380	NP_001153146	74	L	0	0
SYNCRIP	10492	ENSP00000347380	NP_001153146	75	A	0	0
SYNCRIP	10492	ENSP00000347380	NP_001153146	76	V	0	0
SYNCRIP	10492	ENSP00000347380	NP_001153146	77	L	0	0
SYNCRIP	10492	ENSP00000347380	NP_001153146	78	Q	5.8e-05	0.000105
SYNCRIP	10492	ENSP00000347380	NP_001153146	79	Q	0	0
SYNCRIP	10492	ENSP00000347380	NP_001153146	80	F	0	0
SYNCRIP	10492	ENSP00000347380	NP_001153146	81	K	0	0
SYNCRIP	10492	ENSP00000347380	NP_001153146	82	D	0	0
SYNCRIP	10492	ENSP00000347380	NP_001153146	83	S	0	0
SYNCRIP	10492	ENSP00000347380	NP_001153146	84	D	0	0
SYNCRIP	10492	ENSP00000347380	NP_001153146	85	L	4.18e-06	5.96e-05
SYNCRIP	10492	ENSP00000347380	NP_001153146	86	S	0	0
SYNCRIP	10492	ENSP00000347380	NP_001153146	87	H	0	0
SYNCRIP	10492	ENSP00000347380	NP_001153146	88	V	0	0
SYNCRIP	10492	ENSP00000347380	NP_001153146	89	Q	0	0
SYNCRIP	10492	ENSP00000347380	NP_001153146	90	N	0	0
SYNCRIP	10492	ENSP00000347380	NP_001153146	91	K	0	0
SYNCRIP	10492	ENSP00000347380	NP_001153146	92	S	0	0
SYNCRIP	10492	ENSP00000347380	NP_001153146	93	A	0	0
SYNCRIP	10492	ENSP00000347380	NP_001153146	94	F	0	0
SYNCRIP	10492	ENSP00000347380	NP_001153146	95	L	0	0
SYNCRIP	10492	ENSP00000347380	NP_001153146	96	C	0	0
SYNCRIP	10492	ENSP00000347380	NP_001153146	97	G	0	0
SYNCRIP	10492	ENSP00000347380	NP_001153146	98	V	0	0
SYNCRIP	10492	ENSP00000347380	NP_001153146	99	M	0	0
SYNCRIP	10492	ENSP00000347380	NP_001153146	100	K	0	0
SYNCRIP	10492	ENSP00000347380	NP_001153146	101	T	0	0
SYNCRIP	10492	ENSP00000347380	NP_001153146	102	Y	1.63e-05	8.97e-05
SYNCRIP	10492	ENSP00000347380	NP_001153146	103	R	0	0
SYNCRIP	10492	ENSP00000347380	NP_001153146	104	Q	0	0
SYNCRIP	10492	ENSP00000347380	NP_001153146	105	R	0	0
SYNCRIP	10492	ENSP00000347380	NP_001153146	106	E	0	0
SYNCRIP	10492	ENSP00000347380	NP_001153146	107	K	0	0
SYNCRIP	10492	ENSP00000347380	NP_001153146	108	Q	0	0
SYNCRIP	10492	ENSP00000347380	NP_001153146	109	G	0	0
SYNCRIP	10492	ENSP00000347380	NP_001153146	110	T	4.06e-06	8.96e-06
SYNCRIP	10492	ENSP00000347380	NP_001153146	111	K	0	0
SYNCRIP	10492	ENSP00000347380	NP_001153146	112	V	1.63e-05	0.00013
SYNCRIP	10492	ENSP00000347380	NP_001153146	113	A	4.06e-06	2.98e-05
SYNCRIP	10492	ENSP00000347380	NP_001153146	114	D	0	0
SYNCRIP	10492	ENSP00000347380	NP_001153146	115	S	4.06e-06	8.96e-06
SYNCRIP	10492	ENSP00000347380	NP_001153146	116	S	0	0
SYNCRIP	10492	ENSP00000347380	NP_001153146	117	K	0	0
SYNCRIP	10492	ENSP00000347380	NP_001153146	118	G	0	0
SYNCRIP	10492	ENSP00000347380	NP_001153146	119	P	0	0
SYNCRIP	10492	ENSP00000347380	NP_001153146	120	D	0	0
SYNCRIP	10492	ENSP00000347380	NP_001153146	121	E	4.07e-06	8.97e-06
SYNCRIP	10492	ENSP00000347380	NP_001153146	122	A	4.07e-06	8.98e-06
SYNCRIP	10492	ENSP00000347380	NP_001153146	123	K	0	0
SYNCRIP	10492	ENSP00000347380	NP_001153146	124	I	0	0
SYNCRIP	10492	ENSP00000347380	NP_001153146	125	K	0	0
SYNCRIP	10492	ENSP00000347380	NP_001153146	126	A	0	0
SYNCRIP	10492	ENSP00000347380	NP_001153146	127	L	0	0
SYNCRIP	10492	ENSP00000347380	NP_001153146	128	L	0	0
SYNCRIP	10492	ENSP00000347380	NP_001153146	129	E	4.12e-06	9.03e-06
SYNCRIP	10492	ENSP00000347380	NP_001153146	130	R	1.24e-05	2.72e-05
SYNCRIP	10492	ENSP00000347380	NP_001153146	131	T	8.19e-06	7.45e-05
SYNCRIP	10492	ENSP00000347380	NP_001153146	132	G	0	0
SYNCRIP	10492	ENSP00000347380	NP_001153146	133	Y	0	0
SYNCRIP	10492	ENSP00000347380	NP_001153146	134	T	0	0
SYNCRIP	10492	ENSP00000347380	NP_001153146	135	L	0	0
SYNCRIP	10492	ENSP00000347380	NP_001153146	136	D	0	0
SYNCRIP	10492	ENSP00000347380	NP_001153146	137	V	0	0
SYNCRIP	10492	ENSP00000347380	NP_001153146	138	T	0	0
SYNCRIP	10492	ENSP00000347380	NP_001153146	139	T	0	0
SYNCRIP	10492	ENSP00000347380	NP_001153146	140	G	0	0
SYNCRIP	10492	ENSP00000347380	NP_001153146	141	Q	0	0
SYNCRIP	10492	ENSP00000347380	NP_001153146	142	R	4.06e-06	8.95e-06
SYNCRIP	10492	ENSP00000347380	NP_001153146	143	K	0	0
SYNCRIP	10492	ENSP00000347380	NP_001153146	144	Y	0	0
SYNCRIP	10492	ENSP00000347380	NP_001153146	145	G	0	0
SYNCRIP	10492	ENSP00000347380	NP_001153146	146	G	4.06e-06	3.25e-05
SYNCRIP	10492	ENSP00000347380	NP_001153146	147	P	0	0
SYNCRIP	10492	ENSP00000347380	NP_001153146	148	P	0	0
SYNCRIP	10492	ENSP00000347380	NP_001153146	149	P	0	0
SYNCRIP	10492	ENSP00000347380	NP_001153146	150	D	0	0
SYNCRIP	10492	ENSP00000347380	NP_001153146	151	S	0	0
SYNCRIP	10492	ENSP00000347380	NP_001153146	152	V	1.22e-05	3.25e-05
SYNCRIP	10492	ENSP00000347380	NP_001153146	153	Y	0	0
SYNCRIP	10492	ENSP00000347380	NP_001153146	154	S	0	0
SYNCRIP	10492	ENSP00000347380	NP_001153146	155	G	0	0
SYNCRIP	10492	ENSP00000347380	NP_001153146	156	Q	0	0
SYNCRIP	10492	ENSP00000347380	NP_001153146	157	Q	0	0
SYNCRIP	10492	ENSP00000347380	NP_001153146	158	P	0	0
SYNCRIP	10492	ENSP00000347380	NP_001153146	159	S	0	0
SYNCRIP	10492	ENSP00000347380	NP_001153146	160	V	0	0
SYNCRIP	10492	ENSP00000347380	NP_001153146	161	G	0	0
SYNCRIP	10492	ENSP00000347380	NP_001153146	162	T	0	0
SYNCRIP	10492	ENSP00000347380	NP_001153146	163	E	0	0
SYNCRIP	10492	ENSP00000347380	NP_001153146	164	I	0	0
SYNCRIP	10492	ENSP00000347380	NP_001153146	165	F	0	0
SYNCRIP	10492	ENSP00000347380	NP_001153146	166	V	0	0
SYNCRIP	10492	ENSP00000347380	NP_001153146	167	G	0	0
SYNCRIP	10492	ENSP00000347380	NP_001153146	168	K	0	0
SYNCRIP	10492	ENSP00000347380	NP_001153146	169	I	4.14e-06	9.05e-06
SYNCRIP	10492	ENSP00000347380	NP_001153146	170	P	0	0
SYNCRIP	10492	ENSP00000347380	NP_001153146	171	R	0	0
SYNCRIP	10492	ENSP00000347380	NP_001153146	172	D	0	0
SYNCRIP	10492	ENSP00000347380	NP_001153146	173	L	0	0
SYNCRIP	10492	ENSP00000347380	NP_001153146	174	F	0	0
SYNCRIP	10492	ENSP00000347380	NP_001153146	175	E	0	0
SYNCRIP	10492	ENSP00000347380	NP_001153146	176	D	0	0
SYNCRIP	10492	ENSP00000347380	NP_001153146	177	E	0	0
SYNCRIP	10492	ENSP00000347380	NP_001153146	178	L	0	0
SYNCRIP	10492	ENSP00000347380	NP_001153146	179	V	8.15e-06	1.79e-05
SYNCRIP	10492	ENSP00000347380	NP_001153146	180	P	0	0
SYNCRIP	10492	ENSP00000347380	NP_001153146	181	L	0	0
SYNCRIP	10492	ENSP00000347380	NP_001153146	182	F	0	0
SYNCRIP	10492	ENSP00000347380	NP_001153146	183	E	0	0
SYNCRIP	10492	ENSP00000347380	NP_001153146	184	K	4.06e-06	3.25e-05
SYNCRIP	10492	ENSP00000347380	NP_001153146	185	A	4.06e-06	8.96e-06
SYNCRIP	10492	ENSP00000347380	NP_001153146	186	G	0	0
SYNCRIP	10492	ENSP00000347380	NP_001153146	187	P	1.62e-05	0.00013
SYNCRIP	10492	ENSP00000347380	NP_001153146	188	I	0	0
SYNCRIP	10492	ENSP00000347380	NP_001153146	189	W	0	0
SYNCRIP	10492	ENSP00000347380	NP_001153146	190	D	0	0
SYNCRIP	10492	ENSP00000347380	NP_001153146	191	L	2.44e-05	0.000149
SYNCRIP	10492	ENSP00000347380	NP_001153146	192	R	0	0
SYNCRIP	10492	ENSP00000347380	NP_001153146	193	L	0	0
SYNCRIP	10492	ENSP00000347380	NP_001153146	194	M	0	0
SYNCRIP	10492	ENSP00000347380	NP_001153146	195	M	0	0
SYNCRIP	10492	ENSP00000347380	NP_001153146	196	D	0	0
SYNCRIP	10492	ENSP00000347380	NP_001153146	197	P	0	0
SYNCRIP	10492	ENSP00000347380	NP_001153146	198	L	0	0
SYNCRIP	10492	ENSP00000347380	NP_001153146	199	T	0	0
SYNCRIP	10492	ENSP00000347380	NP_001153146	200	G	0	0
SYNCRIP	10492	ENSP00000347380	NP_001153146	201	L	0	0
SYNCRIP	10492	ENSP00000347380	NP_001153146	202	N	0	0
SYNCRIP	10492	ENSP00000347380	NP_001153146	203	R	0	0
SYNCRIP	10492	ENSP00000347380	NP_001153146	204	G	0	0
SYNCRIP	10492	ENSP00000347380	NP_001153146	205	Y	0	0
SYNCRIP	10492	ENSP00000347380	NP_001153146	206	A	4.07e-06	8.97e-06
SYNCRIP	10492	ENSP00000347380	NP_001153146	207	F	0	0
SYNCRIP	10492	ENSP00000347380	NP_001153146	208	V	0	0
SYNCRIP	10492	ENSP00000347380	NP_001153146	209	T	0	0
SYNCRIP	10492	ENSP00000347380	NP_001153146	210	F	0	0
SYNCRIP	10492	ENSP00000347380	NP_001153146	211	C	0	0
SYNCRIP	10492	ENSP00000347380	NP_001153146	212	T	8.22e-06	6.55e-05
SYNCRIP	10492	ENSP00000347380	NP_001153146	213	K	0	0
SYNCRIP	10492	ENSP00000347380	NP_001153146	214	E	4.13e-06	3.44e-05
SYNCRIP	10492	ENSP00000347380	NP_001153146	215	A	0	0
SYNCRIP	10492	ENSP00000347380	NP_001153146	216	A	8.27e-06	1.81e-05
SYNCRIP	10492	ENSP00000347380	NP_001153146	217	Q	0	0
SYNCRIP	10492	ENSP00000347380	NP_001153146	218	E	0	0
SYNCRIP	10492	ENSP00000347380	NP_001153146	219	A	0	0
SYNCRIP	10492	ENSP00000347380	NP_001153146	220	V	0	0
SYNCRIP	10492	ENSP00000347380	NP_001153146	221	K	4.34e-06	3.41e-05
SYNCRIP	10492	ENSP00000347380	NP_001153146	222	L	1.32e-05	2.82e-05
SYNCRIP	10492	ENSP00000347380	NP_001153146	223	Y	0	0
SYNCRIP	10492	ENSP00000347380	NP_001153146	224	N	0	0
SYNCRIP	10492	ENSP00000347380	NP_001153146	225	N	0	0
SYNCRIP	10492	ENSP00000347380	NP_001153146	226	H	0	0
SYNCRIP	10492	ENSP00000347380	NP_001153146	227	E	0	0
SYNCRIP	10492	ENSP00000347380	NP_001153146	228	I	4.07e-06	8.97e-06
SYNCRIP	10492	ENSP00000347380	NP_001153146	229	R	4.07e-06	8.97e-06
SYNCRIP	10492	ENSP00000347380	NP_001153146	230	S	0	0
SYNCRIP	10492	ENSP00000347380	NP_001153146	231	G	0	0
SYNCRIP	10492	ENSP00000347380	NP_001153146	232	K	0	0
SYNCRIP	10492	ENSP00000347380	NP_001153146	233	H	0	0
SYNCRIP	10492	ENSP00000347380	NP_001153146	234	I	0	0
SYNCRIP	10492	ENSP00000347380	NP_001153146	235	G	0	0
SYNCRIP	10492	ENSP00000347380	NP_001153146	236	V	0	0
SYNCRIP	10492	ENSP00000347380	NP_001153146	237	C	0	0
SYNCRIP	10492	ENSP00000347380	NP_001153146	238	I	0	0
SYNCRIP	10492	ENSP00000347380	NP_001153146	239	S	0	0
SYNCRIP	10492	ENSP00000347380	NP_001153146	240	V	0	0
SYNCRIP	10492	ENSP00000347380	NP_001153146	241	A	0	0
SYNCRIP	10492	ENSP00000347380	NP_001153146	242	N	0	0
SYNCRIP	10492	ENSP00000347380	NP_001153146	243	N	0	0
SYNCRIP	10492	ENSP00000347380	NP_001153146	244	R	0	0
SYNCRIP	10492	ENSP00000347380	NP_001153146	245	L	0	0
SYNCRIP	10492	ENSP00000347380	NP_001153146	246	F	0	0
SYNCRIP	10492	ENSP00000347380	NP_001153146	247	V	0	0
SYNCRIP	10492	ENSP00000347380	NP_001153146	248	G	0	0
SYNCRIP	10492	ENSP00000347380	NP_001153146	249	S	4.06e-06	8.96e-06
SYNCRIP	10492	ENSP00000347380	NP_001153146	250	I	0	0
SYNCRIP	10492	ENSP00000347380	NP_001153146	251	P	0	0
SYNCRIP	10492	ENSP00000347380	NP_001153146	252	K	0	0
SYNCRIP	10492	ENSP00000347380	NP_001153146	253	S	0	0
SYNCRIP	10492	ENSP00000347380	NP_001153146	254	K	0	0
SYNCRIP	10492	ENSP00000347380	NP_001153146	255	T	0	0
SYNCRIP	10492	ENSP00000347380	NP_001153146	256	K	4.06e-06	6.54e-05
SYNCRIP	10492	ENSP00000347380	NP_001153146	257	E	0	0
SYNCRIP	10492	ENSP00000347380	NP_001153146	258	Q	0	0
SYNCRIP	10492	ENSP00000347380	NP_001153146	259	I	0	0
SYNCRIP	10492	ENSP00000347380	NP_001153146	260	L	0	0
SYNCRIP	10492	ENSP00000347380	NP_001153146	261	E	0	0
SYNCRIP	10492	ENSP00000347380	NP_001153146	262	E	0	0
SYNCRIP	10492	ENSP00000347380	NP_001153146	263	F	0	0
SYNCRIP	10492	ENSP00000347380	NP_001153146	264	S	0	0
SYNCRIP	10492	ENSP00000347380	NP_001153146	265	K	0	0
SYNCRIP	10492	ENSP00000347380	NP_001153146	266	V	0	0
SYNCRIP	10492	ENSP00000347380	NP_001153146	267	T	0	0
SYNCRIP	10492	ENSP00000347380	NP_001153146	268	E	0	0
SYNCRIP	10492	ENSP00000347380	NP_001153146	269	G	0	0
SYNCRIP	10492	ENSP00000347380	NP_001153146	270	L	0	0
SYNCRIP	10492	ENSP00000347380	NP_001153146	271	T	0	0
SYNCRIP	10492	ENSP00000347380	NP_001153146	272	D	0	0
SYNCRIP	10492	ENSP00000347380	NP_001153146	273	V	4.07e-06	8.97e-06
SYNCRIP	10492	ENSP00000347380	NP_001153146	274	I	0	0
SYNCRIP	10492	ENSP00000347380	NP_001153146	275	L	0	0
SYNCRIP	10492	ENSP00000347380	NP_001153146	276	Y	0	0
SYNCRIP	10492	ENSP00000347380	NP_001153146	277	H	0	0
SYNCRIP	10492	ENSP00000347380	NP_001153146	278	Q	0	0
SYNCRIP	10492	ENSP00000347380	NP_001153146	279	P	0	0
SYNCRIP	10492	ENSP00000347380	NP_001153146	280	D	0	0
SYNCRIP	10492	ENSP00000347380	NP_001153146	281	D	0	0
SYNCRIP	10492	ENSP00000347380	NP_001153146	282	K	0	0
SYNCRIP	10492	ENSP00000347380	NP_001153146	283	K	0	0
SYNCRIP	10492	ENSP00000347380	NP_001153146	284	K	0	0
SYNCRIP	10492	ENSP00000347380	NP_001153146	285	N	0	0
SYNCRIP	10492	ENSP00000347380	NP_001153146	286	R	0	0
SYNCRIP	10492	ENSP00000347380	NP_001153146	287	G	0	0
SYNCRIP	10492	ENSP00000347380	NP_001153146	288	F	0	0
SYNCRIP	10492	ENSP00000347380	NP_001153146	289	C	0	0
SYNCRIP	10492	ENSP00000347380	NP_001153146	290	F	0	0
SYNCRIP	10492	ENSP00000347380	NP_001153146	291	L	0	0
SYNCRIP	10492	ENSP00000347380	NP_001153146	292	E	0	0
SYNCRIP	10492	ENSP00000347380	NP_001153146	293	Y	0	0
SYNCRIP	10492	ENSP00000347380	NP_001153146	294	E	0	0
SYNCRIP	10492	ENSP00000347380	NP_001153146	295	D	0	0
SYNCRIP	10492	ENSP00000347380	NP_001153146	296	H	0	0
SYNCRIP	10492	ENSP00000347380	NP_001153146	297	K	0	0
SYNCRIP	10492	ENSP00000347380	NP_001153146	298	T	0	0
SYNCRIP	10492	ENSP00000347380	NP_001153146	299	A	0	0
SYNCRIP	10492	ENSP00000347380	NP_001153146	300	A	0	0
SYNCRIP	10492	ENSP00000347380	NP_001153146	301	Q	0	0
SYNCRIP	10492	ENSP00000347380	NP_001153146	302	V	0	0
SYNCRIP	10492	ENSP00000347380	NP_001153146	303	K	0	0
SYNCRIP	10492	ENSP00000347380	NP_001153146	304	V	0	0
SYNCRIP	10492	ENSP00000347380	NP_001153146	305	L	0	0
SYNCRIP	10492	ENSP00000347380	NP_001153146	306	F	0	0
SYNCRIP	10492	ENSP00000347380	NP_001153146	307	V	0	0
SYNCRIP	10492	ENSP00000347380	NP_001153146	308	R	0	0
SYNCRIP	10492	ENSP00000347380	NP_001153146	309	N	0	0
SYNCRIP	10492	ENSP00000347380	NP_001153146	310	L	0	0
SYNCRIP	10492	ENSP00000347380	NP_001153146	311	A	0	0
SYNCRIP	10492	ENSP00000347380	NP_001153146	312	N	0	0
SYNCRIP	10492	ENSP00000347380	NP_001153146	313	T	4.06e-06	2.98e-05
SYNCRIP	10492	ENSP00000347380	NP_001153146	314	V	0	0
SYNCRIP	10492	ENSP00000347380	NP_001153146	315	T	0	0
SYNCRIP	10492	ENSP00000347380	NP_001153146	316	E	0	0
SYNCRIP	10492	ENSP00000347380	NP_001153146	317	E	0	0
SYNCRIP	10492	ENSP00000347380	NP_001153146	318	I	0	0
SYNCRIP	10492	ENSP00000347380	NP_001153146	319	L	0	0
SYNCRIP	10492	ENSP00000347380	NP_001153146	320	E	0	0
SYNCRIP	10492	ENSP00000347380	NP_001153146	321	K	0	0
SYNCRIP	10492	ENSP00000347380	NP_001153146	322	A	0	0
SYNCRIP	10492	ENSP00000347380	NP_001153146	323	F	0	0
SYNCRIP	10492	ENSP00000347380	NP_001153146	324	S	0	0
SYNCRIP	10492	ENSP00000347380	NP_001153146	325	Q	0	0
SYNCRIP	10492	ENSP00000347380	NP_001153146	326	F	0	0
SYNCRIP	10492	ENSP00000347380	NP_001153146	327	G	4.06e-06	8.95e-06
SYNCRIP	10492	ENSP00000347380	NP_001153146	328	K	0	0
SYNCRIP	10492	ENSP00000347380	NP_001153146	329	L	0	0
SYNCRIP	10492	ENSP00000347380	NP_001153146	330	E	0	0
SYNCRIP	10492	ENSP00000347380	NP_001153146	331	R	0	0
SYNCRIP	10492	ENSP00000347380	NP_001153146	332	V	0	0
SYNCRIP	10492	ENSP00000347380	NP_001153146	333	K	0	0
SYNCRIP	10492	ENSP00000347380	NP_001153146	334	K	4.06e-06	2.98e-05
SYNCRIP	10492	ENSP00000347380	NP_001153146	335	L	0	0
SYNCRIP	10492	ENSP00000347380	NP_001153146	336	K	0	0
SYNCRIP	10492	ENSP00000347380	NP_001153146	337	D	0	0
SYNCRIP	10492	ENSP00000347380	NP_001153146	338	Y	0	0
SYNCRIP	10492	ENSP00000347380	NP_001153146	339	A	0	0
SYNCRIP	10492	ENSP00000347380	NP_001153146	340	F	0	0
SYNCRIP	10492	ENSP00000347380	NP_001153146	341	I	0	0
SYNCRIP	10492	ENSP00000347380	NP_001153146	342	H	0	0
SYNCRIP	10492	ENSP00000347380	NP_001153146	343	F	0	0
SYNCRIP	10492	ENSP00000347380	NP_001153146	344	D	0	0
SYNCRIP	10492	ENSP00000347380	NP_001153146	345	E	0	0
SYNCRIP	10492	ENSP00000347380	NP_001153146	346	R	4.07e-06	5.81e-05
SYNCRIP	10492	ENSP00000347380	NP_001153146	347	D	2.03e-05	4.48e-05
SYNCRIP	10492	ENSP00000347380	NP_001153146	348	G	0	0
SYNCRIP	10492	ENSP00000347380	NP_001153146	349	A	0	0
SYNCRIP	10492	ENSP00000347380	NP_001153146	350	V	0	0
SYNCRIP	10492	ENSP00000347380	NP_001153146	351	K	0	0
SYNCRIP	10492	ENSP00000347380	NP_001153146	352	A	0	0
SYNCRIP	10492	ENSP00000347380	NP_001153146	353	M	0	0
SYNCRIP	10492	ENSP00000347380	NP_001153146	354	E	0	0
SYNCRIP	10492	ENSP00000347380	NP_001153146	355	E	0	0
SYNCRIP	10492	ENSP00000347380	NP_001153146	356	M	0	0
SYNCRIP	10492	ENSP00000347380	NP_001153146	357	N	1.22e-05	0.000188734
SYNCRIP	10492	ENSP00000347380	NP_001153146	358	G	0	0
SYNCRIP	10492	ENSP00000347380	NP_001153146	359	K	0	0
SYNCRIP	10492	ENSP00000347380	NP_001153146	360	D	0	0
SYNCRIP	10492	ENSP00000347380	NP_001153146	361	L	0	0
SYNCRIP	10492	ENSP00000347380	NP_001153146	362	E	0	0
SYNCRIP	10492	ENSP00000347380	NP_001153146	363	G	8.13e-06	8.97e-05
SYNCRIP	10492	ENSP00000347380	NP_001153146	364	E	0	0
SYNCRIP	10492	ENSP00000347380	NP_001153146	365	N	0	0
SYNCRIP	10492	ENSP00000347380	NP_001153146	366	I	0	0
SYNCRIP	10492	ENSP00000347380	NP_001153146	367	E	0	0
SYNCRIP	10492	ENSP00000347380	NP_001153146	368	I	0	0
SYNCRIP	10492	ENSP00000347380	NP_001153146	369	V	0	0
SYNCRIP	10492	ENSP00000347380	NP_001153146	370	F	0	0
SYNCRIP	10492	ENSP00000347380	NP_001153146	371	A	0	0
SYNCRIP	10492	ENSP00000347380	NP_001153146	372	K	0	0
SYNCRIP	10492	ENSP00000347380	NP_001153146	373	P	0	0
SYNCRIP	10492	ENSP00000347380	NP_001153146	374	P	0	0
SYNCRIP	10492	ENSP00000347380	NP_001153146	375	D	0	0
SYNCRIP	10492	ENSP00000347380	NP_001153146	376	Q	3.66e-05	6.28e-05
SYNCRIP	10492	ENSP00000347380	NP_001153146	377	K	0	0
SYNCRIP	10492	ENSP00000347380	NP_001153146	378	R	0	0
SYNCRIP	10492	ENSP00000347380	NP_001153146	379	K	0	0
SYNCRIP	10492	ENSP00000347380	NP_001153146	380	E	0	0
SYNCRIP	10492	ENSP00000347380	NP_001153146	381	R	0	0
SYNCRIP	10492	ENSP00000347380	NP_001153146	382	K	0	0
SYNCRIP	10492	ENSP00000347380	NP_001153146	383	A	4.06e-06	3.25e-05
SYNCRIP	10492	ENSP00000347380	NP_001153146	384	Q	0	0
SYNCRIP	10492	ENSP00000347380	NP_001153146	385	R	2.44e-05	6.87e-05
SYNCRIP	10492	ENSP00000347380	NP_001153146	386	Q	0	0
SYNCRIP	10492	ENSP00000347380	NP_001153146	387	A	0	0
SYNCRIP	10492	ENSP00000347380	NP_001153146	388	A	0	0
SYNCRIP	10492	ENSP00000347380	NP_001153146	389	K	0	0
SYNCRIP	10492	ENSP00000347380	NP_001153146	390	N	4.08e-06	8.99e-06
SYNCRIP	10492	ENSP00000347380	NP_001153146	391	Q	0	0
SYNCRIP	10492	ENSP00000347380	NP_001153146	392	M	0	0
SYNCRIP	10492	ENSP00000347380	NP_001153146	393	Y	0	0
SYNCRIP	10492	ENSP00000347380	NP_001153146	394	D	0	0
SYNCRIP	10492	ENSP00000347380	NP_001153146	395	D	0	0
SYNCRIP	10492	ENSP00000347380	NP_001153146	396	Y	4.07e-06	6.56e-05
SYNCRIP	10492	ENSP00000347380	NP_001153146	397	Y	8.14e-06	1.8e-05
SYNCRIP	10492	ENSP00000347380	NP_001153146	398	Y	0	0
SYNCRIP	10492	ENSP00000347380	NP_001153146	399	Y	0	0
SYNCRIP	10492	ENSP00000347380	NP_001153146	400	G	4.07e-06	8.97e-06
SYNCRIP	10492	ENSP00000347380	NP_001153146	401	P	0	0
SYNCRIP	10492	ENSP00000347380	NP_001153146	402	P	0	0
SYNCRIP	10492	ENSP00000347380	NP_001153146	403	H	0	0
SYNCRIP	10492	ENSP00000347380	NP_001153146	404	M	0	0
SYNCRIP	10492	ENSP00000347380	NP_001153146	405	P	0	0
SYNCRIP	10492	ENSP00000347380	NP_001153146	406	P	0	0
SYNCRIP	10492	ENSP00000347380	NP_001153146	407	P	0	0
SYNCRIP	10492	ENSP00000347380	NP_001153146	408	T	0	0
SYNCRIP	10492	ENSP00000347380	NP_001153146	409	R	0	0
SYNCRIP	10492	ENSP00000347380	NP_001153146	410	G	4.07e-06	2.98e-05
SYNCRIP	10492	ENSP00000347380	NP_001153146	411	R	0	0
SYNCRIP	10492	ENSP00000347380	NP_001153146	412	G	0	0
SYNCRIP	10492	ENSP00000347380	NP_001153146	413	R	0	0
SYNCRIP	10492	ENSP00000347380	NP_001153146	414	G	0	0
SYNCRIP	10492	ENSP00000347380	NP_001153146	415	G	0	0
SYNCRIP	10492	ENSP00000347380	NP_001153146	416	R	0	0
SYNCRIP	10492	ENSP00000347380	NP_001153146	417	G	0	0
SYNCRIP	10492	ENSP00000347380	NP_001153146	418	G	0	0
SYNCRIP	10492	ENSP00000347380	NP_001153146	419	Y	0	0
SYNCRIP	10492	ENSP00000347380	NP_001153146	420	G	0	0
SYNCRIP	10492	ENSP00000347380	NP_001153146	421	Y	0	0
SYNCRIP	10492	ENSP00000347380	NP_001153146	422	P	0	0
SYNCRIP	10492	ENSP00000347380	NP_001153146	423	P	0	0
SYNCRIP	10492	ENSP00000347380	NP_001153146	424	D	0	0
SYNCRIP	10492	ENSP00000347380	NP_001153146	425	Y	0	0
SYNCRIP	10492	ENSP00000347380	NP_001153146	426	Y	0	0
SYNCRIP	10492	ENSP00000347380	NP_001153146	427	G	0	0
SYNCRIP	10492	ENSP00000347380	NP_001153146	428	Y	0	0
SYNCRIP	10492	ENSP00000347380	NP_001153146	429	E	0	0
SYNCRIP	10492	ENSP00000347380	NP_001153146	430	D	0	0
SYNCRIP	10492	ENSP00000347380	NP_001153146	431	Y	0	0
SYNCRIP	10492	ENSP00000347380	NP_001153146	432	Y	0	0
SYNCRIP	10492	ENSP00000347380	NP_001153146	433	D	0	0
SYNCRIP	10492	ENSP00000347380	NP_001153146	434	Y	0	0
SYNCRIP	10492	ENSP00000347380	NP_001153146	435	Y	0	0
SYNCRIP	10492	ENSP00000347380	NP_001153146	436	G	0	0
SYNCRIP	10492	ENSP00000347380	NP_001153146	437	Y	0	0
SYNCRIP	10492	ENSP00000347380	NP_001153146	438	D	5.06e-06	3.77e-05
SYNCRIP	10492	ENSP00000347380	NP_001153146	439	Y	0	0
SYNCRIP	10492	ENSP00000347380	NP_001153146	440	H	9.7e-06	0.000101
SYNCRIP	10492	ENSP00000347380	NP_001153146	441	N	1.9e-05	4.19e-05
SYNCRIP	10492	ENSP00000347380	NP_001153146	442	Y	0	0
SYNCRIP	10492	ENSP00000347380	NP_001153146	443	R	0	0
SYNCRIP	10492	ENSP00000347380	NP_001153146	444	G	0	0
SYNCRIP	10492	ENSP00000347380	NP_001153146	445	G	0	0
SYNCRIP	10492	ENSP00000347380	NP_001153146	446	Y	9.01e-06	6.77e-05
SYNCRIP	10492	ENSP00000347380	NP_001153146	447	E	0	0
SYNCRIP	10492	ENSP00000347380	NP_001153146	448	D	0	0
SYNCRIP	10492	ENSP00000347380	NP_001153146	449	P	0	0
SYNCRIP	10492	ENSP00000347380	NP_001153146	450	Y	4.33e-06	3.64e-05
SYNCRIP	10492	ENSP00000347380	NP_001153146	451	Y	0	0
SYNCRIP	10492	ENSP00000347380	NP_001153146	452	G	0	0
SYNCRIP	10492	ENSP00000347380	NP_001153146	453	Y	0	0
SYNCRIP	10492	ENSP00000347380	NP_001153146	454	E	0	0
SYNCRIP	10492	ENSP00000347380	NP_001153146	455	D	0	0
SYNCRIP	10492	ENSP00000347380	NP_001153146	456	F	0	0
SYNCRIP	10492	ENSP00000347380	NP_001153146	457	Q	0	0
SYNCRIP	10492	ENSP00000347380	NP_001153146	458	V	2.07e-05	3.67e-05
SYNCRIP	10492	ENSP00000347380	NP_001153146	459	G	8.27e-06	9.05e-05
SYNCRIP	10492	ENSP00000347380	NP_001153146	460	A	0	0
SYNCRIP	10492	ENSP00000347380	NP_001153146	461	R	0	0
SYNCRIP	10492	ENSP00000347380	NP_001153146	462	G	8.23e-06	6.59e-05
SYNCRIP	10492	ENSP00000347380	NP_001153146	463	R	0	0
SYNCRIP	10492	ENSP00000347380	NP_001153146	464	G	0	0
SYNCRIP	10492	ENSP00000347380	NP_001153146	465	G	0	0
SYNCRIP	10492	ENSP00000347380	NP_001153146	466	R	4.1e-06	9.05e-06
SYNCRIP	10492	ENSP00000347380	NP_001153146	467	G	0.000916967	0.00220188
SYNCRIP	10492	ENSP00000347380	NP_001153146	468	A	0	0
SYNCRIP	10492	ENSP00000347380	NP_001153146	469	R	0	0
SYNCRIP	10492	ENSP00000347380	NP_001153146	470	G	0	0
SYNCRIP	10492	ENSP00000347380	NP_001153146	471	A	4.09e-06	4.49e-05
SYNCRIP	10492	ENSP00000347380	NP_001153146	472	A	0	0
SYNCRIP	10492	ENSP00000347380	NP_001153146	473	P	4.09e-06	6.66e-05
SYNCRIP	10492	ENSP00000347380	NP_001153146	474	S	0	0
SYNCRIP	10492	ENSP00000347380	NP_001153146	475	R	4.09e-06	4.49e-05
SYNCRIP	10492	ENSP00000347380	NP_001153146	476	G	0	0
SYNCRIP	10492	ENSP00000347380	NP_001153146	477	R	4.09e-06	9.03e-06
SYNCRIP	10492	ENSP00000347380	NP_001153146	478	G	0	0
SYNCRIP	10492	ENSP00000347380	NP_001153146	479	A	0	0
SYNCRIP	10492	ENSP00000347380	NP_001153146	480	A	0	0
SYNCRIP	10492	ENSP00000347380	NP_001153146	481	P	0	0
SYNCRIP	10492	ENSP00000347380	NP_001153146	482	P	0	0
SYNCRIP	10492	ENSP00000347380	NP_001153146	483	R	0	0
SYNCRIP	10492	ENSP00000347380	NP_001153146	484	G	0	0
SYNCRIP	10492	ENSP00000347380	NP_001153146	485	R	4.09e-06	6.68e-05
SYNCRIP	10492	ENSP00000347380	NP_001153146	486	A	8.17e-06	3.25e-05
SYNCRIP	10492	ENSP00000347380	NP_001153146	487	G	4.08e-06	3.26e-05
SYNCRIP	10492	ENSP00000347380	NP_001153146	488	Y	0	0
SYNCRIP	10492	ENSP00000347380	NP_001153146	489	S	0	0
SYNCRIP	10492	ENSP00000347380	NP_001153146	490	Q	0	0
SYNCRIP	10492	ENSP00000347380	NP_001153146	491	R	1.22e-05	8.95e-05
SYNCRIP	10492	ENSP00000347380	NP_001153146	492	G	0	0
SYNCRIP	10492	ENSP00000347380	NP_001153146	493	G	0	0
SYNCRIP	10492	ENSP00000347380	NP_001153146	494	P	0	0
SYNCRIP	10492	ENSP00000347380	NP_001153146	495	G	0	0
SYNCRIP	10492	ENSP00000347380	NP_001153146	496	S	0	0
SYNCRIP	10492	ENSP00000347380	NP_001153146	497	A	4.07e-06	8.99e-06
SYNCRIP	10492	ENSP00000347380	NP_001153146	498	R	0	0
SYNCRIP	10492	ENSP00000347380	NP_001153146	499	G	0	0
SYNCRIP	10492	ENSP00000347380	NP_001153146	500	V	0	0
SYNCRIP	10492	ENSP00000347380	NP_001153146	501	R	0	0
SYNCRIP	10492	ENSP00000347380	NP_001153146	502	G	0	0
SYNCRIP	10492	ENSP00000347380	NP_001153146	503	A	0	0
SYNCRIP	10492	ENSP00000347380	NP_001153146	504	R	0	0
SYNCRIP	10492	ENSP00000347380	NP_001153146	505	G	4.07e-06	3.25e-05
SYNCRIP	10492	ENSP00000347380	NP_001153146	506	G	0	0
SYNCRIP	10492	ENSP00000347380	NP_001153146	507	A	0	0
SYNCRIP	10492	ENSP00000347380	NP_001153146	508	Q	1.22e-05	1.79e-05
SYNCRIP	10492	ENSP00000347380	NP_001153146	509	Q	0	0
SYNCRIP	10492	ENSP00000347380	NP_001153146	510	Q	0	0
SYNCRIP	10492	ENSP00000347380	NP_001153146	511	R	0	0
SYNCRIP	10492	ENSP00000347380	NP_001153146	512	G	4.06e-06	3.25e-05
SYNCRIP	10492	ENSP00000347380	NP_001153146	513	R	0	0
SYNCRIP	10492	ENSP00000347380	NP_001153146	514	G	0	0
SYNCRIP	10492	ENSP00000347380	NP_001153146	515	Q	0	0
SYNCRIP	10492	ENSP00000347380	NP_001153146	516	G	4.06e-06	3.25e-05
SYNCRIP	10492	ENSP00000347380	NP_001153146	517	K	4.06e-06	8.96e-06
SYNCRIP	10492	ENSP00000347380	NP_001153146	518	G	3.66e-05	0.000209
SYNCRIP	10492	ENSP00000347380	NP_001153146	519	V	1.22e-05	8.97e-05
SYNCRIP	10492	ENSP00000347380	NP_001153146	520	E	0	0
SYNCRIP	10492	ENSP00000347380	NP_001153146	521	A	0	0
SYNCRIP	10492	ENSP00000347380	NP_001153146	522	G	8.12e-06	1.79e-05
SYNCRIP	10492	ENSP00000347380	NP_001153146	523	P	0	0
SYNCRIP	10492	ENSP00000347380	NP_001153146	524	D	0	0
SYNCRIP	10492	ENSP00000347380	NP_001153146	525	L	8.12e-06	9.78e-05
SYNCRIP	10492	ENSP00000347380	NP_001153146	526	L	0	0
SYNCRIP	10492	ENSP00000347380	NP_001153146	527	Q	0	0
